# Supplementary material for: Identifying protein complexes based on density and modularity in protein-protein interaction network
Source: BMC Syst Biol. 2013 Oct 23;7(Suppl 4):S12. doi: 10.1186/1752-0509-7-S4-S12 (PMC3854919; doi:10.1186/1752-0509-7-S4-S12)
Supplement: Additional file 1 — The input PPI network of LF-PIN for S.cerevisiae. Description: This file provides the input PPI network of LF-PIN for S.cerevisiae. It has three columns, 'Protein A', 'Protein B', and 'Weight'. 'Protein A' and 'Protein B' are PPI's two proteins and 'Weight' is PPI's weight. The original un-weighted PPI network of the input PPI network is downloaded from DIP database (version 20100614). To generate the input PPI network, we first removed all self-connecting interactions and repeated interactions, then change the DIP ID of all proteins to ORFname by tool ID Mapping (http://www.uniprot.org/mapping/), finally generate the input PPI network by pre-processor. Here, the value of α is set as 0.2. [file 1752-0509-7-S4-S12-S1.xls]

## Sheet: Sheet1
Protein A	Protein B	Weight
ens2	YJR045C	0.2
mel1	YJL092W	0.2
Q0032	YNL182C	0.2
Q0080	YBL099W	1.02152
Q0080	YJR121W	0.939369
Q0085	YBL099W	8.64993
Q0085	YDR298C	7.80494
Q0085	YDR377W	17.804
Q0085	YJR121W	7.80494
Q0085	YKL016C	15.2892
Q0085	YML081C-A	11.4666
Q0085	YPL078C	5.6321
Q0092	YOR026W	0.2
Q0130	YBL099W	1.02152
Q0130	YJR121W	0.939369
Q0250	YBR024W	3.48608
Q0250	YBR037C	5.12913
Q0250	YER154W	0.2
Q0275	YER154W	0.2
raf	YOR101W	2.66456
raf	YOR351C	2.31248
YAL001C	YBR123C	0.2
YAL002W	YKR026C	0.2
YAL002W	YLR148W	5.03951
YAL002W	YLR396C	7.80494
YAL002W	YMR231W	7.80494
YAL002W	YPL045W	7.80494
YAL003W	YKL081W	1.99241
YAL003W	YML064C	0.285724
YAL003W	YPR080W	1.43228
YAL004W	YGL181W	0.2
YAL004W	YML109W	0.2
YAL005C	YAR002W	0.958327
YAL005C	YDR192C	0.860479
YAL005C	YHR069C	0.2
YAL005C	YLR310C	0.342186
YAL005C	YLR335W	1.27762
YAL005C	YLR347C	0.838591
YAL005C	YNL007C	0.2
YAL005C	YNL064C	0.2
YAL005C	YOR098C	0.406817
YAL005C	YOR151C	0.2
YAL005C	YOR160W	1.2111
YAL005C	YPL240C	0.319736
YAL005C	YPR010C	0.2
YAL007C	YAR002C-A	2.17165
YAL007C	YDR087C	0.2
YAL007C	YDR101C	0.2
YAL007C	YDR127W	0.2
YAL007C	YER110C	0.2
YAL007C	YGL200C	1.38299
YAL007C	YLR342W	0.2
YAL007C	YML012W	1.51443
YAL007C	YMR290C	0.2
YAL007C	YPL211W	0.2
YAL009W	YDL040C	0.2
YAL009W	YDR211W	0.2
YAL009W	YHR004C	0.2
YAL009W	YJL176C	0.2
YAL009W	YLR342W	0.2
YAL010C	YJL066C	0.2
YAL010C	YMR203W	0.2
YAL010C	YPL235W	0.2
YAL011W	YDL181W	0.2
YAL011W	YER081W	0.2
YAL011W	YHR158C	0.489949
YAL011W	YIR018W	0.2
YAL011W	YOR127W	0.2
YAL011W	YOR269W	0.816141
YAL012W	YBR055C	0.2
YAL012W	YJR091C	0.2
YAL012W	YMR101C	0.2
YAL012W	YMR300C	0.2
YAL012W	YPL149W	0.2
YAL013W	YGL061C	0.2
YAL013W	YNL330C	0.2
YAL014C	YER133W	0.2
YAL014C	YIL034C	0.2
YAL015C	YDL029W	0.256013
YAL015C	YDL059C	1.00658
YAL015C	YDR214W	0.872154
YAL015C	YEL030W	0.379241
YAL015C	YEL060C	0.349367
YAL015C	YJR068W	0.2
YAL015C	YMR012W	0.2
YAL015C	YMR058W	0.584088
YAL015C	YMR146C	0.2
YAL015C	YNL037C	0.2
YAL015C	YPR110C	0.240129
YAL016W	YAL024C	0.662106
YAL016W	YDL134C	3.2807
YAL016W	YDL188C	2.8639
YAL016W	YDR482C	0.2
YAL016W	YGL190C	1.48586
YAL016W	YGR161C	2.66456
YAL016W	YGR281W	0.2
YAL016W	YHR082C	0.2
YAL016W	YHR135C	0.354035
YAL016W	YHR158C	0.308731
YAL016W	YML109W	0.736639
YAL016W	YMR273C	1.30905
YAL016W	YNL127W	0.2
YAL016W	YOL113W	0.2
YAL016W	YOR014W	0.939369
YAL016W	YPL152W	0.2
YAL017W	YCL027W	0.2
YAL017W	YDR099W	0.2
YAL017W	YDR190C	0.2
YAL017W	YGL112C	0.2
YAL017W	YOL045W	0.2
YAL017W	YPR160W	0.2
YAL018C	YLR264W	0.2
YAL019W	YBL088C	0.2
YAL019W	YBR084W	0.2
YAL019W	YBR160W	0.2
YAL019W	YJL124C	0.2
YAL019W	YOL045W	0.2
YAL021C	YCL028W	0.2
YAL021C	YCR093W	5.83329
YAL021C	YDL165W	4.51299
YAL021C	YDR188W	0.27824
YAL021C	YDR190C	0.2
YAL021C	YDR443C	5.50829
YAL021C	YER068W	5.83329
YAL021C	YFL028C	0.904161
YAL021C	YGL195W	0.2
YAL021C	YGR086C	0.2
YAL021C	YGR092W	1.32666
YAL021C	YGR134W	4.11201
YAL021C	YGR155W	0.2
YAL021C	YGR184C	0.2
YAL021C	YKR036C	2.5472
YAL021C	YNL025C	0.945582
YAL021C	YNL288W	7.13328
YAL021C	YNR052C	2.61427
YAL021C	YOR027W	0.2
YAL021C	YPL042C	3.18233
YAL021C	YPR072W	3.134
YAL022C	YGL132W	0.2
YAL024C	YBR160W	0.234876
YAL024C	YHR158C	1.93969
YAL024C	YIR009W	0.2
YAL025C	YOR005C	0.2
YAL026C	YAL053W	0.2
YAL026C	YDL192W	0.2
YAL026C	YPL146C	0.2
YAL027W	YBR196C	0.2
YAL027W	YCL024W	0.2
YAL027W	YDR174W	0.2
YAL027W	YDR381W	0.2
YAL027W	YDR507C	0.2
YAL027W	YLR044C	0.2
YAL027W	YML095C	0.40538
YAL027W	YOL086C	0.2
YAL027W	YPL022W	0.288813
YAL028W	YBL050W	0.2
YAL028W	YBR160W	0.234876
YAL028W	YDL239C	0.40538
YAL028W	YLR233C	0.2
YAL029C	YBR081C	0.2
YAL029C	YBR109C	0.313749
YAL029C	YBR130C	1.86358
YAL029C	YDR101C	0.2
YAL029C	YER110C	0.2
YAL029C	YFL039C	0.389582
YAL029C	YGL106W	2.97263
YAL029C	YGL195W	0.2
YAL029C	YHR023W	0.872154
YAL029C	YKL130C	0.28802
YAL029C	YLR249W	0.2
YAL029C	YMR139W	0.2
YAL029C	YMR186W	0.2
YAL029C	YMR309C	0.2
YAL029C	YOL086C	0.2
YAL029C	YOR181W	0.237723
YAL030W	YDR468C	0.2
YAL030W	YGR009C	0.2
YAL031C	YBR160W	0.269752
YAL031C	YCL027W	0.768745
YAL032C	YBR017C	0.2
YAL032C	YDL209C	1.0962
YAL032C	YDR364C	1.99241
YAL032C	YDR416W	1.54431
YAL032C	YGL120C	2.39978
YAL032C	YGL128C	1.54431
YAL032C	YGR278W	1.27545
YAL032C	YJL203W	0.2
YAL032C	YKL095W	5.0011
YAL032C	YKL173W	1.06036
YAL032C	YLL036C	2.60055
YAL032C	YLR117C	3.19414
YAL032C	YLR338W	0.2
YAL032C	YLR345W	0.392044
YAL032C	YLR423C	0.219483
YAL032C	YML049C	0.956173
YAL032C	YMR213W	10.0777
YAL032C	YMR288W	0.737723
YAL032C	YNL189W	0.206824
YAL032C	YOR036W	0.28962
YAL032C	YPL151C	2.30048
YAL032C	YPL213W	0.312026
YAL033W	YBR167C	0.2
YAL033W	YJR115W	0.2
YAL034C	YBR198C	0.390805
YAL034C	YER110C	0.2
YAL034C	YGR274C	0.397165
YAL034C	YOL004W	0.2
YAL034C	YOL086C	0.2
YAL034W-A	YGL172W	0.2
YAL034W-A	YGR120C	0.2
YAL034W-A	YJR091C	0.2
YAL034W-A	YKL103C	0.2
YAL035W	YBR009C	0.294037
YAL035W	YBR084W	0.73529
YAL035W	YDL014W	0.424476
YAL035W	YDR496C	0.29665
YAL035W	YER036C	0.2
YAL035W	YER142C	0.2
YAL035W	YFR031C-A	0.344974
YAL035W	YGL130W	0.982861
YAL035W	YGR102C	0.2
YAL035W	YIR001C	0.2
YAL035W	YLR175W	0.759187
YAL035W	YLR241W	0.2
YAL035W	YLR427W	0.2
YAL035W	YMR106C	0.2
YAL035W	YMR309C	1.74639
YAL035W	YOR361C	0.566251
YAL035W	YPR041W	0.516308
YAL036C	YCR038C	0.857217
YAL036C	YDL065C	0.321707
YAL036C	YDR152W	0.2
YAL036C	YGR162W	0.29128
YAL036C	YGR250C	0.2
YAL036C	YHR027C	0.2
YAL036C	YKR059W	0.313313
YAL036C	YMR012W	0.2
YAL036C	YNR022C	0.2
YAL038W	YNL307C	0.2
YAL038W	YOR226C	0.2
YAL040C	YBR160W	0.356942
YAL040C	YJL013C	0.2
YAL040C	YJL157C	0.417461
YAL040C	YJR132W	0.2
YAL040C	YLL021W	0.431053
YAL040C	YNL064C	0.2
YAL040C	YOR269W	0.2
YAL040C	YPL014W	1.43228
YAL041W	YBR200W	4.80052
YAL041W	YER114C	1.10535
YAL041W	YGL052W	0.2
YAL041W	YGL127C	0.2
YAL041W	YGL233W	1.13888
YAL041W	YGR152C	2.73498
YAL041W	YGR221C	0.2
YAL041W	YGR268C	0.2
YAL041W	YHL007C	1.10535
YAL041W	YIL079C	0.2
YAL041W	YJL008C	0.2
YAL041W	YJL157C	0.945582
YAL041W	YJL187C	0.31736
YAL041W	YKL130C	0.2
YAL041W	YLR206W	0.2
YAL041W	YLR229C	2.05306
YAL041W	YLR357W	0.2
YAL041W	YMR298W	0.2
YAL041W	YNL007C	0.2
YAL041W	YOR212W	0.25868
YAL041W	YPL161C	0.468252
YAL042W	YDL239C	0.2
YAL042W	YML067C	5.12913
YAL042W	YML130C	1.60832
YAL043C	YDR195W	15.6741
YAL043C	YDR228C	3.31313
YAL043C	YDR301W	15.6741
YAL043C	YDR311W	0.2
YAL043C	YER133W	3.33908
YAL043C	YGR156W	13.1714
YAL043C	YJL033W	6.83589
YAL043C	YJR093C	10.6636
YAL043C	YKL018W	7.31573
YAL043C	YKL059C	16.6412
YAL043C	YKR002W	16.2572
YAL043C	YLR115W	18.633
YAL043C	YLR277C	14.8144
YAL043C	YMR061W	7.2753
YAL043C	YMR182C	0.2
YAL043C	YNL222W	3.70227
YAL043C	YNL317W	12.6525
YAL043C	YOR179C	5.18101
YAL043C	YPR107C	13.6532
YAL045C	YJR063W	0.2
YAL047C	YCL032W	0.2
YAL047C	YEL061C	0.2
YAL047C	YGL212W	0.2
YAL047C	YGR218W	0.230807
YAL047C	YHR158C	0.2
YAL047C	YHR172W	2.73498
YAL047C	YIL061C	0.2
YAL047C	YLR045C	0.59433
YAL047C	YLR212C	1.07629
YAL047C	YLR429W	0.2
YAL047C	YMR001C	0.2
YAL047C	YMR047C	0.213413
YAL047C	YNL126W	1.77732
YAL047C	YNL188W	0.2
YAL047C	YPL093W	0.2
YAL049C	YDL025C	0.2
YAL049C	YNL094W	0.2
YAL051W	YOR363C	0.2
YAL053W	YLR342W	0.2
YAL053W	YML072C	0.2
YAL053W	YOR153W	0.2
YAL054C	YHR041C	0.2
YAL054C	YLR049C	0.2
YAL054C	YNL189W	0.2
YAL055W	YDL065C	0.930241
YAL055W	YDR265W	13.3443
YAL055W	YGR133W	1.84304
YAL055W	YMR026C	9.07243
YAL055W	YOL044W	2.17165
YAL055W	YOR098C	0.2
YAL056W	YER020W	1.67874
YAL056W	YGL121C	2.31248
YAL058W	YOR236W	0.2
YAL059W	YBR115C	0.2
YAL059W	YDR395W	0.2
YAL059W	YER110C	0.2
YAL059W	YER165W	0.2
YAL059W	YGL195W	0.2
YAL059W	YMR186W	0.2
YAL059W	YMR308C	0.2
YAL059W	YOL086C	0.2
YAL060W	YER081W	0.2
YAL061W	YMR308C	0.2
YAL062W	YLR267W	0.2
YAL062W	YNL189W	0.2
YAL064W	YHR114W	0.2
YAL064W	YKR011C	0.2
YAL064W	YMR149W	0.2
YAL066W	YJR091C	0.2
YAR002C-A	YBR009C	0.2
YAR002C-A	YGL200C	2.17165
YAR002C-A	YGR132C	0.2
YAR002C-A	YJR091C	0.2
YAR002C-A	YML012W	2.39072
YAR002W	YBR160W	0.211625
YAR002W	YDL229W	0.816141
YAR002W	YER110C	0.56512
YAR002W	YER165W	0.692913
YAR002W	YGL097W	2.66456
YAR002W	YLR293C	2.56977
YAR002W	YLR335W	10.7068
YAR002W	YLR347C	1.28095
YAR002W	YMR047C	0.619143
YAR002W	YNL189W	0.400168
YAR002W	YOR133W	0.610761
YAR003W	YBL026W	0.2
YAR003W	YBR175W	4.2026
YAR003W	YBR258C	9.00201
YAR003W	YDR069C	0.2
YAR003W	YDR140W	0.2
YAR003W	YDR469W	5.48121
YAR003W	YER081W	0.2
YAR003W	YHR119W	7.80494
YAR003W	YIL148W	0.2
YAR003W	YJL026W	0.2
YAR003W	YJR113C	0.2
YAR003W	YKL018W	2.61427
YAR003W	YLR015W	7.80494
YAR003W	YPL138C	7.80494
YAR007C	YBR089C-A	0.2
YAR007C	YBR136W	0.692913
YAR007C	YCR012W	0.2
YAR007C	YDL007W	0.2
YAR007C	YDL029W	0.230807
YAR007C	YDR034C	0.2
YAR007C	YDR097C	2.73498
YAR007C	YDR190C	0.286985
YAR007C	YER078C	0.2
YAR007C	YER095W	0.250991
YAR007C	YHR164C	0.2
YAR007C	YIR002C	0.446456
YAR007C	YJL173C	1.03179
YAR007C	YLR304C	0.298583
YAR007C	YLR347C	0.2
YAR007C	YML032C	3.57997
YAR007C	YMR116C	0.2
YAR007C	YMR234W	0.569684
YAR007C	YNL312W	0.791495
YAR007C	YOL090W	0.273937
YAR008W	YBL051C	0.2
YAR008W	YJR091C	0.2
YAR008W	YLR105C	3.15748
YAR008W	YMR059W	0.615084
YAR008W	YPL083C	4.93196
YAR009C	YNL118C	0.2
YAR009C	YOL133W	0.2
YAR014C	YDR195W	0.324264
YAR014C	YER054C	0.46406
YAR014C	YER133W	0.516872
YAR014C	YER155C	0.2
YAR014C	YER158C	0.2
YAR014C	YGR285C	0.968176
YAR014C	YHR064C	0.37604
YAR014C	YIL045W	0.2
YAR014C	YLR096W	0.2
YAR014C	YMR071C	0.2
YAR014C	YMR116C	0.305624
YAR014C	YNL333W	0.2
YAR014C	YOL154W	0.2
YAR014C	YPL204W	0.233008
YAR018C	YBL106C	0.2
YAR018C	YDL239C	0.2
YAR018C	YGL181W	0.2
YAR018C	YGR285C	1.27545
YAR018C	YHR064C	0.446456
YAR018C	YIL061C	0.2
YAR018C	YLR264W	0.2
YAR018C	YML064C	0.2
YAR018C	YMR116C	0.347874
YAR018C	YPL093W	0.2
YAR019C	YDL185W	0.390805
YAR019C	YGR092W	0.495748
YAR019C	YHR169W	0.2
YAR019C	YML064C	0.2
YAR019C	YNL223W	0.2
YAR020C	YBR222C	0.2
YAR020C	YDR455C	0.2
YAR027W	YAR030C	0.2
YAR027W	YBR135W	0.2
YAR030C	YJR091C	0.2
YAR031W	YBR217W	0.2
YAR031W	YCR030C	0.2
YAR031W	YJR091C	0.2
YAR033W	YGL051W	0.2
YAR033W	YKL174C	0.2
YAR035W	YGR069W	0.2
YAR035W	YLR295C	0.2
YAR035W	YLR381W	0.2
YAR035W	YLR447C	0.2
YAR042W	YER120W	0.2
YAR044W	YER120W	0.2
YAR044W	YGR192C	0.2
YAR044W	YLR191W	0.2
YAR044W	YLR397C	0.2
YAR047C	YJR063W	0.2
YAR060C	YKR019C	0.2
YAR060C	YLR295C	0.2
YAR061W	YJR086W	0.2
YAR061W	YMR182C	0.2
YAR064W	YBR109C	0.2
YAR064W	YGL070C	0.2
YAR069C	YPL215W	0.2
YAR071W	YLR453C	0.2
YAR073W	YDL213C	0.2
YAR073W	YLR383W	0.2
YAR073W	YOL115W	0.2
YBL001C	YDR510W	0.495748
YBL001C	YER067W	0.2
YBL001C	YNL189W	0.237531
YBL001C	YPL068C	0.2
YBL002W	YBR114W	0.234794
YBL002W	YBR245C	0.895877
YBL002W	YCL066W	0.2
YBL002W	YDL213C	0.214997
YBL002W	YDR121W	0.895877
YBL002W	YDR496C	0.634923
YBL002W	YER142C	0.431959
YBL002W	YGL241W	0.373969
YBL002W	YGR054W	0.2
YBL002W	YGR067C	0.2
YBL002W	YHR197W	0.254365
YBL002W	YIL035C	0.253529
YBL002W	YIL126W	0.2
YBL002W	YJL020C	0.2
YBL002W	YJR090C	0.2
YBL002W	YKR001C	0.689288
YBL002W	YKR048C	0.231066
YBL002W	YLR074C	0.263262
YBL002W	YMR036C	0.2
YBL002W	YMR091C	0.417461
YBL002W	YNL068C	0.2
YBL002W	YNL157W	0.2
YBL002W	YNL262W	0.802201
YBL002W	YOL006C	0.262132
YBL002W	YOL054W	0.2
YBL002W	YOL087C	0.2
YBL002W	YOL108C	0.2
YBL002W	YOR116C	0.333822
YBL002W	YOR207C	0.489949
YBL002W	YOR304W	0.29665
YBL002W	YPL082C	0.489949
YBL002W	YPR010C	0.2
YBL002W	YPR175W	0.586598
YBL002W	YPR190C	1.17858
YBL003C	YBR017C	0.2
YBL003C	YCR057C	0.2
YBL003C	YDL188C	0.2
YBL003C	YOL004W	0.2
YBL003C	YOL054W	0.2
YBL003C	YPL153C	0.2
YBL004W	YBL038W	0.261105
YBL004W	YBR009C	0.272665
YBL004W	YBR143C	0.264015
YBL004W	YBR247C	0.851785
YBL004W	YBR251W	0.237342
YBL004W	YCL059C	1.18846
YBL004W	YCR057C	1.35563
YBL004W	YDL213C	0.570843
YBL004W	YDR060W	0.392044
YBL004W	YDR280W	0.274684
YBL004W	YER082C	0.737723
YBL004W	YER100W	0.2
YBL004W	YGR090W	0.858974
YBL004W	YGR220C	0.2
YBL004W	YHR089C	0.44442
YBL004W	YKR086W	0.2
YBL004W	YLR074C	0.297768
YBL004W	YNL110C	0.603292
YBL004W	YNL284C	0.248011
YBL004W	YOL139C	0.234469
YBL004W	YPL043W	0.766024
YBL004W	YPR137W	0.968176
YBL005W	YCR009C	0.816141
YBL005W	YDR176W	0.2
YBL005W	YDR388W	0.338849
YBL006C	YDR489W	0.2
YBL007C	YBR098W	0.857217
YBL007C	YBR205W	0.816141
YBL007C	YCL034W	0.610761
YBL007C	YCR030C	0.2
YBL007C	YCR088W	1.9502
YBL007C	YDR172W	0.2
YBL007C	YDR388W	1.35707
YBL007C	YER133W	0.213692
YBL007C	YFR024C	10.7155
YBL007C	YFR024C-A	0.528608
YBL007C	YGL104C	0.747681
YBL007C	YGL181W	0.887785
YBL007C	YGR268C	0.816141
YBL007C	YHR016C	8.23662
YBL007C	YHR114W	1.12901
YBL007C	YIL095W	0.857217
YBL007C	YIR006C	1.84304
YBL007C	YJL004C	1.02152
YBL007C	YJL151C	2.07776
YBL007C	YJL201W	0.2
YBL007C	YKR030W	1.12421
YBL007C	YLR064W	1.02152
YBL007C	YLR078C	0.326388
YBL007C	YLR150W	0.2
YBL007C	YLR337C	0.47384
YBL007C	YMR253C	1.02152
YBL007C	YNL084C	0.452776
YBL007C	YNL094W	0.933501
YBL007C	YNL106C	0.25868
YBL007C	YNL138W	0.40538
YBL007C	YNL152W	0.2
YBL007C	YOR181W	2.22865
YBL007C	YOR284W	1.40812
YBL007C	YPL246C	1.84304
YBL007C	YPR159W	0.30269
YBL007C	YPR171W	1.9115
YBL008W	YBR289W	3.61247
YBL008W	YER082C	0.2
YBL008W	YJL115W	0.2
YBL008W	YJL176C	5.74527
YBL008W	YOR038C	9.07243
YBL008W	YOR290C	4.23292
YBL009W	YGL127C	0.2
YBL010C	YKR022C	0.2
YBL013W	YBR160W	0.2
YBL014C	YHL004W	0.481664
YBL014C	YJL025W	0.2
YBL014C	YOR158W	1.60832
YBL015W	YJR035W	0.2
YBL015W	YJR068W	0.2
YBL015W	YMR059W	0.2
YBL015W	YPR110C	0.2
YBL016W	YDL159W	0.622497
YBL016W	YDR103W	0.968176
YBL016W	YDR469W	0.2
YBL016W	YDR480W	0.411248
YBL016W	YER075C	0.2
YBL016W	YGL057C	0.2
YBL016W	YGL158W	0.2
YBL016W	YGL178W	0.2
YBL016W	YHR005C	0.340832
YBL016W	YHR168W	0.2
YBL016W	YIL169C	0.2
YBL016W	YLR362W	0.763329
YBL016W	YNL053W	0.2
YBL016W	YPL049C	0.392044
YBL017C	YDR432W	0.2
YBL017C	YMR197C	0.2
YBL017C	YOR181W	0.2
YBL017C	YPL049C	0.2
YBL018C	YBR167C	0.2
YBL018C	YHR041C	0.2
YBL019W	YEL009C	0.2
YBL020W	YPR086W	0.2
YBL021C	YDL185W	0.2
YBL021C	YGL237C	0.355657
YBL021C	YHL006C	0.2
YBL021C	YML048W	0.2
YBL021C	YOR358W	0.939369
YBL022C	YGR040W	0.2
YBL022C	YIL061C	0.2
YBL022C	YLR180W	0.2
YBL022C	YML029W	0.2
YBL022C	YOR136W	0.2
YBL023C	YBR126C	0.284985
YBL023C	YDL017W	0.528608
YBL023C	YDL171C	0.2
YBL023C	YDR052C	0.55208
YBL023C	YEL032W	5.83329
YBL023C	YIL150C	0.55208
YBL023C	YJL194W	0.2
YBL023C	YLR103C	0.610761
YBL023C	YLR274W	2.17165
YBL023C	YOR080W	0.498735
YBL023C	YOR196C	0.2
YBL023C	YPL001W	0.2
YBL024W	YBR084W	0.2
YBL024W	YDR382W	0.2
YBL024W	YGR237C	0.2
YBL024W	YNL284C	0.2
YBL025W	YDL113C	0.2
YBL025W	YHR200W	0.2
YBL025W	YIL141W	0.2
YBL025W	YJR087W	0.2
YBL025W	YKL135C	0.2
YBL025W	YMR270C	0.2
YBL026W	YBL066C	0.372952
YBL026W	YCR020C-A	0.329714
YBL026W	YCR066W	0.286476
YBL026W	YCR077C	2.29272
YBL026W	YDL097C	0.2
YBL026W	YDL160C	0.920633
YBL026W	YDL175C	0.359648
YBL026W	YDR166C	0.2
YBL026W	YDR378C	4.37555
YBL026W	YDR440W	0.2
YBL026W	YEL015W	1.41066
YBL026W	YER025W	0.230521
YBL026W	YER112W	2.28778
YBL026W	YER146W	3.02488
YBL026W	YGL173C	2.53485
YBL026W	YGL185C	0.2
YBL026W	YGL234W	0.2
YBL026W	YGR077C	0.2
YBL026W	YGR091W	0.822627
YBL026W	YGR158C	0.388675
YBL026W	YHR165C	0.560316
YBL026W	YIL048W	0.891807
YBL026W	YIL066C	0.2
YBL026W	YIL132C	0.2
YBL026W	YJL124C	2.14859
YBL026W	YJL157C	0.2
YBL026W	YJR022W	2.60156
YBL026W	YLR039C	0.2
YBL026W	YLR074C	0.2
YBL026W	YLR120C	0.2
YBL026W	YLR126C	0.2
YBL026W	YLR128W	0.2
YBL026W	YLR147C	0.791254
YBL026W	YLR264W	0.688335
YBL026W	YLR275W	1.29875
YBL026W	YLR438C-A	3.22367
YBL026W	YMR066W	0.2
YBL026W	YMR207C	0.2
YBL026W	YMR237W	0.2
YBL026W	YMR268C	2.05306
YBL026W	YNL118C	0.851895
YBL026W	YNL147W	3.0537
YBL026W	YNL264C	0.2
YBL026W	YNL287W	0.2
YBL026W	YOL102C	0.2
YBL026W	YOL149W	3.89303
YBL026W	YOL163W	0.2
YBL026W	YOR017W	0.2
YBL026W	YOR043W	0.2
YBL026W	YOR191W	0.2
YBL026W	YPL042C	0.2
YBL026W	YPL115C	0.2
YBL026W	YPL119C	0.2
YBL026W	YPL249C-A	0.2
YBL026W	YPR032W	0.2
YBL026W	YPR184W	0.286476
YBL027W	YGR069W	0.2
YBL029W	YKR036C	0.2
YBL030C	YBL050W	0.2
YBL030C	YBR017C	0.2
YBL030C	YEL020W-A	1.60832
YBL030C	YGL137W	0.2
YBL030C	YGR082W	0.2
YBL030C	YHR005C-A	0.803567
YBL030C	YKR026C	0.2
YBL031W	YGR218W	0.2
YBL032W	YBR009C	0.306576
YBL032W	YBR084W	0.351665
YBL032W	YFR012W	0.2
YBL032W	YGL049C	1.08724
YBL032W	YGR162W	1.5692
YBL032W	YLR150W	0.2
YBL032W	YLR175W	0.481664
YBL032W	YML105C	0.2
YBL032W	YML117W	0.2
YBL032W	YMR125W	0.654996
YBL032W	YMR310C	0.2
YBL032W	YNL005C	0.419072
YBL032W	YNL112W	0.2
YBL032W	YOL139C	0.654996
YBL032W	YPL237W	0.2
YBL033C	YNL105W	0.2
YBL033C	YPR172W	0.2
YBL034C	YDR330W	0.2
YBL034C	YER177W	0.2
YBL034C	YFL037W	0.2
YBL034C	YNL118C	0.2
YBL035C	YBR084W	0.2
YBL035C	YBR087W	2.24748
YBL035C	YDL058W	0.2
YBL035C	YIR008C	2.56598
YBL035C	YKL045W	0.791495
YBL035C	YNL102W	1.38299
YBL035C	YNL290W	0.895877
YBL035C	YNR052C	1.46749
YBL035C	YOL094C	1.46749
YBL035C	YOR217W	3.15748
YBL036C	YDR023W	0.2
YBL036C	YDR226W	0.2
YBL036C	YDR342C	0.2
YBL036C	YDR343C	0.2
YBL036C	YGR087C	0.2
YBL036C	YMR319C	0.2
YBL036C	YOL078W	0.2
YBL037W	YJR005W	4.42497
YBL037W	YJR058C	7.59369
YBL037W	YNL118C	0.2
YBL037W	YOL062C	6.11495
YBL038W	YCL014W	0.2
YBL038W	YDR164C	0.2
YBL038W	YDR237W	0.536077
YBL038W	YDR322W	0.424051
YBL038W	YDR462W	0.536077
YBL038W	YER155C	0.2
YBL038W	YGR033C	0.2
YBL038W	YJL005W	0.2
YBL038W	YJL063C	0.2
YBL038W	YJL176C	0.368038
YBL038W	YJR138W	0.2
YBL038W	YKR085C	0.2
YBL038W	YLR189C	0.2
YBL038W	YLR439W	0.424051
YBL038W	YML025C	0.2
YBL038W	YMR024W	0.392044
YBL038W	YNL005C	0.349367
YBL038W	YNL284C	3.2727
YBL038W	YOR150W	0.536077
YBL038W	YOR290C	0.32221
YBL038W	YPR100W	0.2
YBL039C	YDR260C	0.2
YBL039C	YDR388W	0.219836
YBL039C	YDR394W	1.52707
YBL039C	YFR004W	1.13888
YBL039C	YGL048C	0.687496
YBL039C	YGL081W	0.2
YBL039C	YGR262C	0.246944
YBL039C	YHR200W	0.809004
YBL039C	YIL094C	0.293888
YBL039C	YJR103W	0.2
YBL039C	YJR109C	0.2
YBL039C	YKL196C	0.2
YBL039C	YKR059W	0.2
YBL039C	YLR180W	0.2
YBL039C	YMR012W	0.2
YBL039C	YMR024W	0.2
YBL039C	YOR117W	0.264015
YBL039C	YOR151C	0.2
YBL039C	YOR261C	0.687496
YBL039C	YOR388C	0.2
YBL039C	YPL070W	0.24543
YBL041W	YCR073C	0.2
YBL041W	YDL020C	2.04842
YBL041W	YDL147W	0.55208
YBL041W	YDL188C	0.308731
YBL041W	YER012W	1.12421
YBL041W	YER105C	0.2
YBL041W	YHR200W	0.599659
YBL041W	YIL007C	0.610761
YBL042C	YER021W	0.2
YBL043W	YDR099W	0.2
YBL044W	YJL159W	0.2
YBL044W	YLR074C	0.2
YBL044W	YMR304W	0.2
YBL045C	YDL179W	0.634923
YBL045C	YDR339C	0.2
YBL045C	YDR388W	0.224503
YBL045C	YGL137W	0.2
YBL045C	YIL061C	0.22852
YBL045C	YKL095W	0.262132
YBL045C	YLR090W	0.634923
YBL045C	YLR442C	0.2
YBL045C	YML064C	0.215128
YBL045C	YMR036C	0.489949
YBL045C	YMR047C	0.211835
YBL045C	YMR059W	0.2
YBL045C	YNL118C	0.244607
YBL045C	YOR125C	0.2
YBL045C	YPL204W	0.227183
YBL045C	YPR054W	0.333822
YBL045C	YPR191W	3.09949
YBL046W	YDL112W	0.2
YBL046W	YDR075W	0.939369
YBL046W	YML010W	0.872154
YBL046W	YNL201C	1.84304
YBL047C	YBR109C	0.2
YBL047C	YCR030C	0.610761
YBL047C	YDR192C	0.2
YBL047C	YDR348C	0.2
YBL047C	YNL243W	0.2
YBL047C	YOL054W	0.43472
YBL047C	YOL087C	0.2
YBL047C	YPL153C	0.2
YBL047C	YPL204W	0.2
YBL049W	YCL039W	4.57496
YBL049W	YDR255C	0.958327
YBL049W	YER066C-A	0.2
YBL049W	YGL227W	1.33749
YBL049W	YGR172C	0.326388
YBL049W	YHL010C	0.2
YBL049W	YIL017C	1.33749
YBL049W	YIL034C	0.2
YBL049W	YIL097W	0.768745
YBL049W	YIL142W	0.2
YBL049W	YJL014W	0.2
YBL049W	YJR091C	0.208039
YBL049W	YMR135C	0.958327
YBL050W	YBR272C	0.2
YBL050W	YCR082W	0.2
YBL050W	YDL133W	0.2
YBL050W	YDL173W	0.2
YBL050W	YDR160W	0.2
YBL050W	YDR189W	1.02152
YBL050W	YDR468C	0.939369
YBL050W	YER101C	0.2
YBL050W	YGL095C	2.07776
YBL050W	YGR009C	0.26846
YBL050W	YIL084C	0.2
YBL050W	YJR063W	0.2
YBL050W	YKL090W	0.2
YBL050W	YKL173W	0.232861
YBL050W	YKL196C	3.15748
YBL050W	YLL009C	0.2
YBL050W	YLR026C	0.891807
YBL050W	YLR093C	1.25624
YBL050W	YLR117C	0.237342
YBL050W	YLR130C	0.2
YBL050W	YLR268W	0.569684
YBL050W	YLR273C	0.2
YBL050W	YMR197C	4.24441
YBL050W	YNL204C	0.2
YBL050W	YOL018C	0.939369
YBL050W	YOL032W	0.2
YBL050W	YOL036W	0.2
YBL050W	YOL135C	0.2
YBL050W	YOR036W	0.254768
YBL050W	YOR106W	0.939369
YBL050W	YOR158W	0.2
YBL050W	YOR245C	0.2
YBL050W	YOR307C	0.2
YBL050W	YPL192C	0.2
YBL051C	YGL127C	0.2
YBL051C	YIL151C	0.2
YBL051C	YKR059W	0.2
YBL051C	YKR096W	0.2
YBL051C	YPL204W	0.2
YBL051C	YPL235W	0.2
YBL052C	YBR274W	0.2
YBL052C	YGL207W	0.2
YBL052C	YNL258C	0.2
YBL052C	YOR064C	0.2
YBL052C	YPL129W	0.2
YBL053W	YEL069C	0.2
YBL053W	YJR091C	0.2
YBL053W	YPR165W	0.2
YBL054W	YNL118C	0.2
YBL056W	YBR097W	0.2
YBL056W	YBR247C	0.456059
YBL056W	YDL059C	0.2
YBL056W	YDL060W	0.728121
YBL056W	YDL145C	0.2
YBL056W	YDR071C	0.2
YBL056W	YDR076W	0.2
YBL056W	YGR205W	0.2
YBL056W	YGR240C	0.2
YBL056W	YHL030W	0.2
YBL056W	YNL250W	0.2
YBL056W	YOR020C	0.2
YBL056W	YOR086C	0.2
YBL056W	YPL204W	0.33203
YBL058W	YBR114W	0.2
YBL058W	YBR223C	0.2
YBL058W	YDL126C	0.579164
YBL058W	YDL190C	0.2
YBL058W	YKL213C	1.02152
YBL058W	YOR098C	0.2
YBL059W	YCR099C	0.2
YBL059W	YJR091C	0.2
YBL061C	YBR023C	0.2
YBL061C	YDR247W	0.2
YBL061C	YEL015W	0.2
YBL061C	YIL007C	0.2
YBL061C	YNL233W	0.2
YBL063W	YIL061C	0.2
YBL064C	YDR069C	0.2
YBL064C	YDR488C	0.2
YBL065W	YER022W	0.2
YBL066C	YDR247W	0.2
YBL066C	YEL015W	0.669441
YBL067C	YJL203W	0.2
YBL068W	YOL061W	0.2
YBL071C	YCL027W	0.2
YBL071C	YNL261W	0.2
YBL072C	YBR135W	0.2
YBL072C	YDR459C	0.2
YBL072C	YFL017C	0.2
YBL072C	YLR140W	0.2
YBL072C	YMR047C	0.2
YBL074C	YDL208W	0.2
YBL074C	YDR283C	0.2
YBL074C	YHR165C	0.2
YBL075C	YGL130W	0.2
YBL075C	YLR310C	0.2
YBL075C	YOR250C	0.2
YBL076C	YBR055C	0.2
YBL076C	YBR058C	0.2
YBL076C	YBR109C	0.2
YBL076C	YDL100C	0.2
YBL076C	YLR016C	0.2
YBL076C	YNL244C	0.2
YBL076C	YOR080W	0.2
YBL076C	YPR110C	0.2
YBL078C	YHR171W	0.728121
YBL078C	YIL004C	0.2
YBL078C	YLR093C	0.803567
YBL078C	YNL223W	0.2
YBL078C	YNR007C	0.904161
YBL078C	YOL083W	0.2
YBL078C	YOR106W	0.622497
YBL079W	YJL061W	1.02152
YBL079W	YKL068W	0.2
YBL079W	YOR098C	0.424051
YBL080C	YCR106W	0.2
YBL080C	YMR104C	0.2
YBL081W	YDL167C	0.2
YBL081W	YLR264W	0.2
YBL082C	YKL210W	0.2
YBL084C	YDL008W	21.2309
YBL084C	YDR118W	18.0909
YBL084C	YFR036W	19.319
YBL084C	YGL240W	21.2309
YBL084C	YHR166C	11.2689
YBL084C	YKL022C	12.586
YBL084C	YLR127C	16.3776
YBL084C	YNL172W	21.2309
YBL084C	YOR249C	21.2309
YBL085W	YBR200W	0.916964
YBL085W	YBR238C	0.2
YBL085W	YDR085C	0.2
YBL085W	YER124C	0.648102
YBL085W	YER158C	0.2
YBL085W	YHL007C	0.968176
YBL085W	YJR056C	0.2
YBL085W	YLR229C	0.766024
YBL085W	YML109W	0.28673
YBL085W	YMR032W	0.2
YBL085W	YNL078W	0.2
YBL086C	YJR040W	0.2
YBL086C	YLR322W	0.2
YBL088C	YBR009C	0.2
YBL089W	YJR091C	0.2
YBL089W	YLR325C	0.2
YBL089W	YOR082C	0.2
YBL089W	YPL022W	0.2
YBL090W	YBR251W	0.610761
YBL090W	YHL004W	0.622497
YBL091C	YNL290W	0.2
YBL092W	YDR026C	0.2
YBL092W	YDR398W	0.2
YBL093C	YBR193C	2.17165
YBL093C	YCR081W	0.875995
YBL093C	YDR308C	1.26469
YBL093C	YDR443C	1.01899
YBL093C	YER022W	1.0791
YBL093C	YGL025C	0.397165
YBL093C	YGL151W	0.397165
YBL093C	YGR104C	3.74897
YBL093C	YHR041C	1.18583
YBL093C	YHR058C	1.1679
YBL093C	YHR147C	0.2
YBL093C	YKL129C	0.25915
YBL093C	YLR071C	1.26469
YBL093C	YML007W	0.284499
YBL093C	YMR109W	0.249291
YBL093C	YMR112C	0.98866
YBL093C	YNL236W	1.06036
YBL093C	YNR010W	0.791495
YBL093C	YOL051W	9.28752
YBL093C	YOL135C	9.66392
YBL093C	YOR140W	1.14639
YBL093C	YOR174W	1.55199
YBL093C	YPL042C	0.826289
YBL093C	YPR070W	0.98866
YBL093C	YPR168W	0.2
YBL094C	YJR091C	0.2
YBL094C	YMR047C	0.2
YBL095W	YBR162C	0.2
YBL095W	YLR453C	0.2
YBL097W	YLR373C	0.2
YBL098W	YDL226C	0.2
YBL099W	YBR039W	0.29128
YBL099W	YDL004W	1.02152
YBL099W	YDL181W	0.40538
YBL099W	YDR298C	3.15748
YBL099W	YDR322C-A	1.02152
YBL099W	YDR377W	7.04601
YBL099W	YJL180C	0.747681
YBL099W	YJR121W	21.2309
YBL099W	YKL016C	6.06801
YBL099W	YLR295C	0.252577
YBL099W	YML081C-A	7.04601
YBL099W	YNL315C	0.747681
YBL099W	YPL078C	2.31248
YBL099W	YPL271W	0.747681
YBL099W	YPR020W	1.29536
YBL100C	YJL070C	0.2
YBL101C	YJL203W	0.2
YBL102W	YFL058W	0.2
YBL102W	YGR068C	0.2
YBL102W	YLR338W	0.2
YBL102W	YLR453C	0.2
YBL102W	YOR036W	0.2
YBL103C	YDL126C	0.2
YBL103C	YFR021W	0.2
YBL103C	YNL098C	0.2
YBL103C	YOL067C	3.15748
YBL103C	YOL108C	0.511313
YBL104C	YDR316W	0.2
YBL104C	YGL190C	0.2
YBL104C	YNL054W	0.2
YBL104C	YOR080W	0.2
YBL104C	YPL259C	0.2
YBL105C	YBR045C	0.2
YBL105C	YBR160W	0.234876
YBL105C	YCL027W	0.484373
YBL105C	YEL002C	2.04842
YBL105C	YER118C	0.280366
YBL105C	YER165W	0.2
YBL105C	YGL022W	1.25624
YBL105C	YGR221C	0.816141
YBL105C	YGR254W	0.2
YBL105C	YJL002C	1.38827
YBL105C	YJL020C	0.2
YBL105C	YML109W	0.259627
YBL105C	YMR149W	1.02152
YBL105C	YOR231W	0.2
YBL105C	YPR154W	0.2
YBL105C	YPR165W	0.271093
YBL106C	YCL017C	0.2
YBL106C	YGR009C	0.2
YBL106C	YGR172C	0.2
YBL106C	YHR098C	0.2
YBL106C	YHR161C	0.2
YBL106C	YIL033C	0.2
YBL106C	YKR030W	0.2
YBL106C	YLR206W	0.2
YBL106C	YLR423C	0.232971
YBL106C	YNL094W	0.2
YBL106C	YOR197W	0.2
YBL106C	YPL174C	0.351665
YBL107C	YML116W	0.2
YBL108W	YHR135C	0.2
YBR001C	YDR099W	0.2
YBR003W	YER022W	0.2
YBR003W	YJR022W	0.2
YBR004C	YLR082C	0.2
YBR006W	YDR382W	0.2
YBR006W	YKL023W	0.2
YBR008C	YMR047C	0.2
YBR009C	YBR010W	1.42396
YBR009C	YBR083W	0.299915
YBR009C	YBR084W	0.322972
YBR009C	YBR114W	0.2
YBR009C	YBR272C	0.379847
YBR009C	YCR057C	0.228046
YBR009C	YCR084C	0.226644
YBR009C	YDL058W	0.2
YBR009C	YDL070W	0.2
YBR009C	YDR155C	0.255125
YBR009C	YDR224C	1.67147
YBR009C	YDR225W	1.62735
YBR009C	YDR227W	0.299915
YBR009C	YDR300C	0.2
YBR009C	YDR303C	0.299915
YBR009C	YDR386W	0.210517
YBR009C	YDR499W	0.2
YBR009C	YEL046C	0.2
YBR009C	YEL056W	0.466439
YBR009C	YER065C	0.2
YBR009C	YER075C	0.2
YBR009C	YER093C	0.2
YBR009C	YER110C	0.2
YBR009C	YER164W	0.359864
YBR009C	YFL024C	0.239966
YBR009C	YFR006W	0.2
YBR009C	YGL019W	0.343877
YBR009C	YGL130W	0.279932
YBR009C	YGL190C	0.269506
YBR009C	YGR162W	0.244407
YBR009C	YGR170W	0.2
YBR009C	YGR240C	0.272665
YBR009C	YGR252W	0.2
YBR009C	YIL035C	0.501281
YBR009C	YIL131C	0.420501
YBR009C	YJL074C	0.2
YBR009C	YJL081C	0.732879
YBR009C	YJL222W	0.2
YBR009C	YJR132W	0.2
YBR009C	YJR138W	0.239966
YBR009C	YKL067W	0.399829
YBR009C	YKL139W	0.236333
YBR009C	YKR054C	0.2
YBR009C	YLR074C	0.461595
YBR009C	YLR106C	0.239966
YBR009C	YLR176C	0.236333
YBR009C	YLR180W	0.2
YBR009C	YLR239C	0.2
YBR009C	YLR247C	0.299915
YBR009C	YLR340W	0.2
YBR009C	YLR383W	0.2
YBR009C	YLR442C	0.504502
YBR009C	YMR021C	0.2
YBR009C	YMR059W	0.263104
YBR009C	YMR061W	0.218166
YBR009C	YMR176W	0.2
YBR009C	YMR308C	0.207137
YBR009C	YNL113W	0.456924
YBR009C	YNL132W	0.428377
YBR009C	YNL182C	0.233305
YBR009C	YOL054W	0.456924
YBR009C	YOL108C	0.284139
YBR009C	YOR188W	0.2
YBR009C	YPL001W	0.377626
YBR009C	YPL204W	0.206245
YBR009C	YPR010C	0.363497
YBR009C	YPR077C	0.2
YBR009C	YPR104C	0.279932
YBR009C	YPR110C	0.22386
YBR010W	YCR084C	0.323228
YBR010W	YDR224C	3.22469
YBR010W	YDR225W	1.85038
YBR010W	YDR227W	0.662106
YBR010W	YDR440W	0.2
YBR010W	YDR477W	0.2
YBR010W	YER142C	0.2
YBR010W	YIL035C	0.313749
YBR010W	YJL081C	1.58632
YBR010W	YJL115W	0.2
YBR010W	YJL168C	0.2
YBR010W	YKL011C	0.277018
YBR010W	YKL103C	0.30269
YBR010W	YLR442C	1.60832
YBR010W	YPL209C	0.2
YBR011C	YBR109C	0.2
YBR011C	YBR217W	0.2
YBR011C	YDL203C	0.481664
YBR011C	YGL120C	0.2
YBR011C	YGL237C	0.2
YBR011C	YHR030C	0.2
YBR011C	YJR062C	0.2
YBR011C	YKL108W	0.2
YBR011C	YLR371W	0.397165
YBR011C	YLR425W	0.2
YBR011C	YMR267W	0.2
YBR011C	YPL066W	0.2
YBR011C	YPL111W	0.2
YBR011C	YPL153C	0.2
YBR011C	YPL204W	0.2
YBR012C	YPL221W	0.2
YBR013C	YGR292W	0.2
YBR014C	YBR101C	0.2
YBR014C	YBR288C	0.2
YBR014C	YDL100C	0.2
YBR014C	YJR091C	0.2
YBR014C	YPR086W	0.2
YBR017C	YBR120C	0.2
YBR017C	YBR205W	0.2
YBR017C	YBR247C	0.2
YBR017C	YDL063C	0.2
YBR017C	YDL204W	0.2
YBR017C	YDR002W	0.289893
YBR017C	YDR062W	0.3678
YBR017C	YDR071C	0.2
YBR017C	YDR192C	0.281194
YBR017C	YDR216W	0.2
YBR017C	YEL051W	0.2
YBR017C	YER110C	1.039
YBR017C	YGL105W	0.2
YBR017C	YGL122C	0.766325
YBR017C	YGL195W	0.2
YBR017C	YGL256W	0.2
YBR017C	YGR005C	0.2
YBR017C	YGR119C	0.216135
YBR017C	YGR282C	0.2
YBR017C	YHL030W	0.231463
YBR017C	YHR089C	0.314409
YBR017C	YIL124W	0.2
YBR017C	YKL009W	0.2
YBR017C	YKL068W	0.371614
YBR017C	YKL120W	0.2
YBR017C	YKL212W	0.2
YBR017C	YKR046C	0.2
YBR017C	YLL018C	0.2
YBR017C	YLR293C	0.417817
YBR017C	YMR012W	0.2
YBR017C	YMR047C	0.26849
YBR017C	YMR105C	0.2
YBR017C	YMR145C	0.2
YBR017C	YMR241W	0.2
YBR017C	YNL035C	0.2
YBR017C	YNL169C	0.2
YBR017C	YNR069C	0.2
YBR017C	YOL123W	0.604518
YBR017C	YOR098C	0.2
YBR017C	YOR176W	0.2
YBR017C	YOR185C	0.262925
YBR017C	YOR259C	0.2
YBR017C	YOR317W	0.2
YBR017C	YPL266W	0.2
YBR018C	YER081W	0.2
YBR018C	YGL137W	0.2
YBR018C	YHR030C	0.291847
YBR018C	YKL108W	0.2
YBR018C	YMR106C	0.2
YBR018C	YNL161W	0.2
YBR018C	YPR054W	0.524997
YBR019C	YHL019C	0.2
YBR019C	YOL150C	0.2
YBR020W	YER081W	0.2
YBR020W	YML051W	0.2
YBR021W	YOR128C	0.2
YBR024W	YBR037C	5.12913
YBR024W	YPR119W	0.2
YBR025C	YBR055C	0.2
YBR025C	YBR198C	0.2
YBR025C	YDR398W	0.2
YBR025C	YKL081W	0.368038
YBR025C	YMR059W	0.264857
YBR025C	YNL088W	0.2
YBR025C	YNL207W	0.2
YBR025C	YOL090W	0.2
YBR027C	YKL130C	0.2
YBR027C	YLR353W	2.04842
YBR027C	YMR047C	0.250297
YBR027C	YOR046C	0.2
YBR028C	YHR135C	0.2
YBR028C	YLR447C	0.2
YBR033W	YNL228W	0.2
YBR034C	YDR249C	0.2
YBR034C	YER017C	0.2
YBR034C	YGR118W	0.2
YBR034C	YGR165W	0.2
YBR034C	YGR181W	0.2
YBR034C	YIL061C	0.2
YBR034C	YJR022W	0.2
YBR034C	YMR048W	0.2
YBR034C	YNL078W	0.2
YBR035C	YDL101C	0.2
YBR035C	YNL189W	0.2
YBR038W	YBR160W	0.2
YBR038W	YCL022C	0.2
YBR038W	YHR123W	0.2
YBR038W	YPL020C	0.2
YBR038W	YPR106W	0.2
YBR039W	YDL029W	0.33692
YBR039W	YDL047W	0.242129
YBR039W	YDL059C	0.2
YBR039W	YDL145C	0.419072
YBR039W	YDR523C	0.29665
YBR039W	YER171W	0.2
YBR039W	YFR028C	0.2
YBR039W	YGL237C	0.2
YBR039W	YHR197W	0.2
YBR039W	YJR068W	0.2
YBR039W	YJR121W	0.282152
YBR039W	YKR036C	0.2
YBR039W	YML058W	0.2
YBR039W	YMR059W	0.2
YBR039W	YMR106C	0.225673
YBR039W	YOL087C	0.309536
YBR039W	YPL256C	0.2
YBR040W	YCL040W	0.2
YBR041W	YDL153C	0.2
YBR042C	YER081W	0.2
YBR042C	YHR115C	0.2
YBR043C	YGR074W	0.2
YBR043C	YJL155C	0.2
YBR044C	YBR221C	0.2
YBR044C	YJR022W	0.2
YBR044C	YKL141W	0.2
YBR044C	YKL148C	0.2
YBR044C	YLL041C	0.2
YBR045C	YDR103W	0.2
YBR045C	YER054C	0.939369
YBR045C	YER133W	0.59433
YBR045C	YOR178C	0.791495
YBR047W	YER022W	0.2
YBR047W	YJL128C	0.2
YBR048W	YOR285W	0.2
YBR048W	YPR119W	0.2
YBR049C	YDR130C	0.2
YBR049C	YDR303C	0.816141
YBR049C	YGL234W	0.2
YBR049C	YGR274C	0.282152
YBR049C	YKR001C	1.58632
YBR049C	YLR176C	3.78482
YBR049C	YLR357W	0.610761
YBR049C	YMR091C	0.2
YBR049C	YNL189W	0.2
YBR049C	YOL006C	0.2
YBR049C	YPL082C	1.02152
YBR049C	YPR110C	0.2
YBR050C	YBR109C	0.2
YBR050C	YDR099W	0.2
YBR050C	YER133W	0.2
YBR050C	YNR052C	0.2
YBR052C	YDR032C	0.2
YBR054W	YDR190C	0.2
YBR054W	YJR091C	0.2
YBR054W	YOR040W	0.2
YBR055C	YBR121C	0.2
YBR055C	YBR126C	0.2
YBR055C	YBR133C	0.2
YBR055C	YBR149W	0.2
YBR055C	YBR152W	0.446456
YBR055C	YCR002C	0.2
YBR055C	YCR053W	0.2
YBR055C	YDL064W	0.2
YBR055C	YDL078C	0.2
YBR055C	YDL124W	0.2
YBR055C	YDR037W	0.2
YBR055C	YDR129C	0.446456
YBR055C	YDR158W	0.2
YBR055C	YDR283C	0.397165
YBR055C	YDR353W	0.249291
YBR055C	YDR473C	2.3957
YBR055C	YEL034W	0.2
YBR055C	YER003C	0.2
YBR055C	YER146W	0.419072
YBR055C	YER165W	0.2
YBR055C	YER172C	0.541247
YBR055C	YFL017W-A	0.737723
YBR055C	YGR061C	0.2
YBR055C	YGR074W	0.392879
YBR055C	YGR091W	2.18808
YBR055C	YGR204W	0.2
YBR055C	YHR019C	0.2
YBR055C	YHR064C	0.2
YBR055C	YHR165C	0.692913
YBR055C	YHR208W	0.2
YBR055C	YJL080C	0.2
YBR055C	YJL167W	0.2
YBR055C	YJR022W	0.77037
YBR055C	YJR104C	0.2
YBR055C	YJR105W	0.2
YBR055C	YKL085W	0.220538
YBR055C	YKL157W	0.2
YBR055C	YKL210W	0.2
YBR055C	YLL018C	0.2
YBR055C	YLR147C	1.85068
YBR055C	YLR153C	0.2
YBR055C	YLR432W	0.2
YBR055C	YLR446W	0.2
YBR055C	YMR012W	0.2
YBR055C	YMR105C	0.2
YBR055C	YMR120C	0.2
YBR055C	YMR205C	0.261614
YBR055C	YNL147W	0.558482
YBR055C	YOR120W	0.2
YBR055C	YOR159C	0.477263
YBR055C	YOR335C	0.2
YBR055C	YPL004C	0.2
YBR055C	YPL028W	0.2
YBR055C	YPR082C	1.9604
YBR055C	YPR160W	0.2
YBR055C	YPR178W	3.42634
YBR055C	YPR182W	0.55208
YBR056W	YFR007W	0.2
YBR057C	YCL055W	3.15748
YBR057C	YDR034C	0.2
YBR057C	YDR206W	0.2
YBR057C	YGL036W	0.939369
YBR057C	YGL192W	1.43228
YBR057C	YIL144W	0.2
YBR057C	YKR031C	0.2
YBR057C	YLR222C	0.2
YBR058C	YGR268C	0.2
YBR058C	YMR309C	0.2
YBR058C	YOL059W	0.2
YBR058C	YOL064C	0.2
YBR058C	YOL086C	0.2
YBR058C	YOL113W	0.2
YBR058C	YOL132W	0.2
YBR058C	YOL156W	0.2
YBR058C	YOR123C	0.2
YBR059C	YCL032W	0.2
YBR059C	YER144C	0.2
YBR059C	YGL213C	0.2
YBR059C	YGR199W	0.2
YBR059C	YIL095W	0.2
YBR059C	YJL039C	0.2
YBR059C	YML014W	0.2
YBR059C	YMR144W	0.2
YBR059C	YPR033C	0.2
YBR060C	YBR160W	0.356942
YBR060C	YHR118C	19.2123
YBR060C	YJL194W	12.2988
YBR060C	YLL004W	13.403
YBR060C	YLR117C	0.2
YBR060C	YML065W	12.2988
YBR060C	YNL261W	13.403
YBR060C	YPR162C	15.6035
YBR061C	YBR300C	0.2
YBR061C	YDR383C	0.2
YBR061C	YDR461W	0.2
YBR061C	YER028C	0.2
YBR061C	YGR182C	0.2
YBR061C	YGR195W	0.2
YBR061C	YGR201C	0.2
YBR061C	YGR219W	0.2
YBR061C	YGR235C	0.2
YBR061C	YGR277C	0.2
YBR061C	YHL011C	0.2
YBR061C	YHR008C	0.2
YBR061C	YHR022C	0.2
YBR061C	YHR026W	0.2
YBR061C	YHR058C	0.2
YBR061C	YHR059W	0.2
YBR061C	YJL017W	0.2
YBR061C	YJL097W	0.2
YBR061C	YJL140W	0.2
YBR061C	YJL166W	0.2
YBR063C	YDR369C	0.2
YBR064W	YJL159W	0.2
YBR064W	YOR317W	0.2
YBR065C	YER081W	0.2
YBR065C	YLL036C	5.83329
YBR065C	YLR117C	1.0962
YBR065C	YMR213W	2.12879
YBR065C	YPL151C	2.97263
YBR065C	YPR182W	0.763329
YBR066C	YDR477W	0.2
YBR066C	YJR091C	0.2
YBR067C	YJR091C	0.2
YBR067C	YNL237W	0.2
YBR067C	YPR138C	0.2
YBR068C	YOR133W	0.2
YBR069C	YDL043C	0.2
YBR069C	YDR171W	0.2
YBR069C	YER110C	0.2
YBR069C	YGR218W	0.2
YBR069C	YHR020W	0.2
YBR069C	YJR077C	0.2
YBR069C	YLR044C	0.2
YBR069C	YNL064C	0.2
YBR069C	YOL109W	0.2
YBR069C	YPL233W	0.2
YBR070C	YJL018W	0.2
YBR072W	YDL239C	0.2
YBR072W	YML064C	0.2
YBR072W	YNL189W	0.2
YBR072W	YPL169C	0.2
YBR073W	YER179W	0.2
YBR073W	YGL213C	0.2
YBR073W	YLR453C	0.2
YBR074W	YER081W	0.2
YBR074W	YJR091C	0.2
YBR074W	YMR083W	0.2
YBR076W	YJR091C	0.2
YBR077C	YGR201C	0.2
YBR077C	YKR007W	0.2
YBR077C	YMR004W	0.2
YBR077C	YOR045W	0.2
YBR078W	YOL133W	0.2
YBR079C	YBR143C	0.2
YBR079C	YDL005C	0.2
YBR079C	YDR091C	1.00476
YBR079C	YDR429C	6.63804
YBR079C	YGL130W	0.270416
YBR079C	YIL071C	0.481664
YBR079C	YJR007W	0.28802
YBR079C	YLR192C	5.22972
YBR079C	YML085C	0.2
YBR079C	YMR146C	4.80905
YBR079C	YMR309C	6.53745
YBR079C	YNL243W	0.2
YBR079C	YNL244C	1.46749
YBR079C	YOL087C	1.04499
YBR079C	YOR039W	0.652675
YBR079C	YOR361C	9.16879
YBR079C	YPL001W	0.825921
YBR079C	YPL237W	0.669441
YBR079C	YPR016C	0.31736
YBR079C	YPR041W	5.38519
YBR079C	YPR086W	0.506157
YBR080C	YBR217W	0.2
YBR080C	YGL137W	0.2
YBR080C	YGR262C	0.2
YBR080C	YOR036W	0.2
YBR081C	YBR198C	1.91724
YBR081C	YBR253W	0.96322
YBR081C	YCL010C	2.86173
YBR081C	YDR146C	0.59433
YBR081C	YDR167W	1.81317
YBR081C	YDR176W	3.98557
YBR081C	YDR448W	5.12913
YBR081C	YGL066W	0.692913
YBR081C	YGL112C	4.0638
YBR081C	YGL244W	0.2
YBR081C	YGR252W	6.95995
YBR081C	YHR099W	2.66456
YBR081C	YLR055C	3.52716
YBR081C	YML007W	0.305624
YBR081C	YMR223W	0.569684
YBR081C	YMR236W	2.51053
YBR081C	YOL148C	4.30761
YBR081C	YPL254W	6.36141
YBR081C	YPR025C	0.2
YBR082C	YDR529C	0.2
YBR082C	YKL010C	0.2
YBR083W	YDR224C	0.536077
YBR083W	YGR040W	0.37604
YBR083W	YHR084W	1.25624
YBR084W	YBR143C	0.2
YBR084W	YFR031C-A	0.958327
YBR084W	YGL099W	0.484373
YBR084W	YGR285C	0.2
YBR084W	YHR013C	0.2
YBR084W	YHR089C	0.2
YBR084W	YKL135C	0.2
YBR085W	YBR217W	0.2
YBR085W	YDL059C	0.2
YBR085W	YER161C	0.2
YBR085W	YER171W	0.2
YBR085W	YGL237C	0.2
YBR085W	YGR262C	0.2
YBR085W	YHR135C	0.2
YBR085W	YJL173C	0.2
YBR085W	YML058W	0.2
YBR085W	YOR181W	0.2
YBR086C	YPR086W	0.2
YBR087W	YBR088C	2.11577
YBR087W	YER173W	0.806662
YBR087W	YHR191C	5.39996
YBR087W	YJR068W	5.7737
YBR087W	YLR390W-A	0.2
YBR087W	YMR078C	4.74996
YBR087W	YMR181C	0.2
YBR087W	YNL088W	0.2
YBR087W	YNL290W	8.76464
YBR087W	YOL094C	7.13328
YBR087W	YOR144C	5.31871
YBR087W	YOR217W	5.31871
YBR088C	YCR092C	0.511313
YBR088C	YDL164C	0.2
YBR088C	YDR097C	0.274122
YBR088C	YER041W	0.2
YBR088C	YGR155W	0.2
YBR088C	YHR031C	0.2
YBR088C	YJR043C	0.2
YBR088C	YJR068W	0.900455
YBR088C	YKL113C	0.2
YBR088C	YLR035C	0.394571
YBR088C	YML021C	0.2
YBR088C	YML056C	0.2
YBR088C	YMR167W	0.355657
YBR088C	YNL290W	1.02406
YBR088C	YOL094C	1.38596
YBR088C	YOR116C	0.2
YBR088C	YOR217W	1.75657
YBR088C	YPL140C	0.2
YBR089C-A	YBR245C	4.46224
YBR089C-A	YFR013W	0.634923
YBR089C-A	YFR037C	1.93969
YBR089C-A	YGL133W	1.35979
YBR089C-A	YIL126W	1.35979
YBR089C-A	YJL026W	0.2
YBR089C-A	YKR001C	0.634923
YBR089C-A	YLR033W	1.06985
YBR089C-A	YLR321CP	0.895877
YBR089C-A	YMR125W	0.2
YBR089C-A	YNR003C	0.315979
YBR089C-A	YOR110W	0.2
YBR089C-A	YOR116C	0.467645
YBR089C-A	YOR304W	0.973196
YBR089C-A	YPL082C	0.779897
YBR089C-A	YPL235W	0.2
YBR089W	YGL070C	0.2
YBR090C	YER158C	0.2
YBR091C	YDL217C	7.59369
YBR091C	YHR005C-A	3.01664
YBR091C	YJL054W	11.2905
YBR091C	YKL002W	0.2
YBR091C	YLR288C	0.2
YBR091C	YOR297C	5.12913
YBR093C	YKR106W	0.2
YBR093C	YML077W	0.2
YBR094W	YLR264W	0.779897
YBR094W	YOL149W	0.779897
YBR094W	YOR061W	0.2
YBR095C	YNL330C	0.939369
YBR095C	YOL004W	0.622497
YBR096W	YIL034C	0.2
YBR097W	YLR240W	0.2
YBR098W	YBR160W	0.2
YBR098W	YDR386W	0.2
YBR098W	YFR024C	0.495748
YBR098W	YHR016C	0.457172
YBR099C	YER133W	0.2
YBR099C	YJR063W	0.2
YBR101C	YDR171W	0.2
YBR101C	YHL021C	0.2
YBR101C	YJL117W	0.2
YBR101C	YKL171W	0.2
YBR101C	YKR059W	0.2
YBR101C	YLL062C	0.2
YBR101C	YLR074C	0.2
YBR101C	YLR194C	0.2
YBR101C	YMR092C	0.2
YBR101C	YMR173W	0.2
YBR101C	YOL011W	0.2
YBR101C	YPL136W	0.2
YBR101C	YPR154W	0.2
YBR102C	YBR160W	0.211625
YBR102C	YDR166C	1.02152
YBR102C	YER008C	1.84304
YBR102C	YGL233W	0.610761
YBR102C	YHR165C	0.26846
YBR102C	YIL061C	0.240403
YBR102C	YIL068C	0.2
YBR102C	YLR166C	2.17165
YBR102C	YLR423C	0.2
YBR102C	YML097C	0.2
YBR102C	YNR046W	0.2
YBR102C	YPR055W	1.02152
YBR103W	YCR033W	5.98637
YBR103W	YCR077C	0.242862
YBR103W	YDL112W	0.2
YBR103W	YDL185W	0.2
YBR103W	YDR155C	1.3085
YBR103W	YDR227W	0.521465
YBR103W	YEL064C	0.2
YBR103W	YGL194C	6.81299
YBR103W	YGR239C	0.2
YBR103W	YGR296W	0.2
YBR103W	YHL004W	0.2
YBR103W	YIL112W	5.34344
YBR103W	YJR141W	0.2
YBR103W	YKR029C	4.21831
YBR103W	YLR347C	0.290236
YBR103W	YLR409C	0.2
YBR103W	YML109W	0.573314
YBR103W	YMR061W	0.2
YBR103W	YMR155W	0.2
YBR103W	YMR273C	4.40047
YBR103W	YNL189W	0.258745
YBR103W	YOL068C	4.21831
YBR103W	YOR319W	0.291847
YBR105C	YCL039W	0.958327
YBR105C	YMR047C	0.267063
YBR105C	YMR061W	0.2
YBR106W	YGL070C	0.2
YBR106W	YKL002W	0.2
YBR107C	YBR211C	0.2
YBR107C	YDR254W	0.2
YBR107C	YDR318W	0.282152
YBR107C	YDR383C	0.2
YBR107C	YER081W	0.2
YBR107C	YGL070C	0.2
YBR107C	YJR135C	0.2
YBR107C	YLR381W	0.2
YBR107C	YPL018W	0.56512
YBR108W	YCR009C	0.662106
YBR108W	YDR388W	0.304136
YBR108W	YGR136W	0.2
YBR108W	YLR438C-A	0.2
YBR109C	YBR130C	0.381999
YBR109C	YBR213W	0.2
YBR109C	YBR229C	0.2
YBR109C	YDR032C	0.2
YBR109C	YDR155C	0.2
YBR109C	YDR195W	0.2
YBR109C	YDR231C	0.2
YBR109C	YDR292C	0.2
YBR109C	YDR356W	0.2
YBR109C	YEL034W	0.2
YBR109C	YER023W	0.2
YBR109C	YFL003C	0.2
YBR109C	YFL010W-A	0.2
YBR109C	YFR004W	0.2
YBR109C	YFR014C	0.2
YBR109C	YFR054C	0.2
YBR109C	YGL043W	0.2
YBR109C	YGL063W	0.2
YBR109C	YGL106W	0.882494
YBR109C	YGL141W	0.2
YBR109C	YGL229C	0.2
YBR109C	YGR034W	0.2
YBR109C	YGR050C	0.2
YBR109C	YGR094W	0.2
YBR109C	YGR144W	0.2
YBR109C	YGR253C	0.2
YBR109C	YHR028C	0.2
YBR109C	YHR179W	0.2
YBR109C	YIL021W	0.2
YBR109C	YJR073C	0.2
YBR109C	YJR104C	0.2
YBR109C	YKL067W	0.2
YBR109C	YKL129C	0.22275
YBR109C	YKL175W	0.2
YBR109C	YKL210W	0.2
YBR109C	YKR025W	0.2
YBR109C	YLL040C	0.2
YBR109C	YLL050C	0.2
YBR109C	YLL051C	0.2
YBR109C	YLR433C	0.2
YBR109C	YLR443W	0.2
YBR109C	YML057W	0.2
YBR109C	YML094C-A	0.2
YBR109C	YMR105C	0.2
YBR109C	YMR109W	0.218958
YBR109C	YMR111C	0.2
YBR109C	YMR200W	0.2
YBR109C	YMR250W	0.2
YBR109C	YNL066W	0.2
YBR109C	YNL079C	0.2
YBR109C	YNL202W	0.2
YBR109C	YNL281W	0.2
YBR109C	YNR035C	0.2
YBR109C	YOL016C	0.2
YBR109C	YOR029W	0.2
YBR109C	YOR035C	0.290999
YBR109C	YOR326W	0.290999
YBR109C	YOR358W	0.2
YBR109C	YPL242C	0.2
YBR112C	YCL067C	0.610761
YBR112C	YCR084C	1.07629
YBR112C	YDR043C	0.2
YBR112C	YGL035C	0.610761
YBR112C	YGL162W	0.2
YBR112C	YIL061C	0.2
YBR112C	YMR240C	0.349367
YBR112C	YNL167C	1.29536
YBR112C	YPL181W	0.2
YBR113W	YDL043C	0.2
YBR114W	YDR097C	0.706996
YBR114W	YDR453C	0.2
YBR114W	YGR192C	0.2
YBR114W	YGR193C	0.2
YBR114W	YHL024W	0.495748
YBR114W	YHR183W	0.2
YBR114W	YIR009W	0.2
YBR114W	YJR052W	0.397165
YBR114W	YJR077C	0.2
YBR114W	YKL112W	0.2
YBR114W	YKR001C	0.495748
YBR114W	YLR044C	0.2
YBR114W	YLR147C	0.2
YBR114W	YMR190C	0.397165
YBR114W	YMR201C	0.284499
YBR114W	YMR226C	0.2
YBR114W	YMR315W	0.2
YBR114W	YOL012C	0.2
YBR114W	YOL086C	0.2
YBR114W	YOL097C	0.2
YBR114W	YOR332W	0.2
YBR114W	YPL154C	0.2
YBR115C	YGL154C	0.2
YBR116C	YHR005C	0.2
YBR116C	YJR063W	0.2
YBR117C	YIL061C	0.2
YBR117C	YLR447C	0.2
YBR117C	YPR074C	0.2
YBR119W	YDR110W	0.79747
YBR119W	YDR235W	5.12913
YBR119W	YDR240C	6.11495
YBR119W	YFL017W-A	1.99241
YBR119W	YGR013W	9.32801
YBR119W	YHR086W	6.24938
YBR119W	YIL034C	0.2
YBR119W	YIL061C	4.07866
YBR119W	YKL012W	4.42497
YBR119W	YLR223C	0.2
YBR119W	YLR298C	9.70617
YBR119W	YLR449W	0.2
YBR119W	YML016C	0.40538
YBR119W	YML046W	2.58988
YBR119W	YMR125W	2.89627
YBR119W	YNL227C	0.2
YBR119W	YNL277W	0.2
YBR119W	YPL178W	2.156
YBR120C	YJR082C	0.2
YBR120C	YKR026C	0.2
YBR121C	YLR427W	0.2
YBR121C	YNL244C	0.2
YBR122C	YGR220C	0.2
YBR122C	YJR091C	0.2
YBR122C	YLR447C	0.2
YBR122C	YNL284C	0.2
YBR123C	YDR362C	0.2
YBR123C	YGL133W	0.2
YBR123C	YGR047C	2.04842
YBR123C	YGR246C	0.939369
YBR123C	YKL068W	0.2
YBR123C	YOR110W	0.610761
YBR123C	YPL007C	0.2
YBR124W	YLR288C	0.2
YBR125C	YDR071C	1.18583
YBR125C	YDR186C	0.2
YBR125C	YDR247W	0.857217
YBR125C	YDR507C	0.2
YBR125C	YPL204W	0.2
YBR126C	YBR265W	0.2
YBR126C	YCR079W	0.513791
YBR126C	YDL017W	0.233994
YBR126C	YDR028C	0.2
YBR126C	YDR074W	0.87988
YBR126C	YDR247W	0.2
YBR126C	YER112W	0.224281
YBR126C	YFL033C	0.2
YBR126C	YFR028C	0.2
YBR126C	YGR092W	0.2
YBR126C	YIL177C	0.2
YBR126C	YIR032C	0.2
YBR126C	YJR138W	0.301982
YBR126C	YKR059W	0.235166
YBR126C	YLL019C	0.2
YBR126C	YLR411W	0.2
YBR126C	YML100W	1.01586
YBR126C	YMR106C	0.2
YBR126C	YMR139W	0.242492
YBR126C	YMR251W	0.2
YBR126C	YMR261C	0.70991
YBR126C	YNL076W	0.2
YBR126C	YNL244C	0.225495
YBR126C	YOL133W	0.2
YBR126C	YOR089C	0.2
YBR126C	YOR098C	0.2
YBR126C	YPR035W	0.2
YBR127C	YDL185W	2.58506
YBR127C	YDR202C	4.63621
YBR127C	YDR328C	0.833745
YBR127C	YGR117C	0.2
YBR127C	YHR039C-A	2.17165
YBR127C	YJR033C	3.52716
YBR127C	YKL080W	1.88999
YBR127C	YLR447C	0.324525
YBR127C	YMR054W	4.50178
YBR127C	YOR270C	4.1433
YBR128C	YDL185W	0.2
YBR128C	YER081W	0.2
YBR128C	YHR005C	0.2
YBR128C	YPL120W	0.2
YBR129C	YDL059C	0.2
YBR129C	YLR288C	0.2
YBR130C	YBR143C	0.2
YBR130C	YGL106W	2.17165
YBR130C	YHR107C	0.2
YBR130C	YJL071W	0.2
YBR130C	YKL130C	0.340832
YBR130C	YLR092W	0.2
YBR130C	YLR310C	0.2
YBR130C	YMR047C	0.2
YBR131W	YGL124C	0.2
YBR131W	YML001W	0.2
YBR131W	YPL045W	0.2
YBR133C	YER087W	0.2
YBR133C	YGL187C	0.2
YBR133C	YHL007C	0.2
YBR133C	YJL187C	0.55208
YBR133C	YKL101W	0.2
YBR133C	YNL094W	0.350892
YBR134W	YOR128C	0.2
YBR135W	YBR160W	0.934229
YBR135W	YBR252W	0.2
YBR135W	YBR295W	0.2
YBR135W	YDL155W	0.459428
YBR135W	YDR078C	0.2
YBR135W	YEL034W	0.2
YBR135W	YGR108W	0.718855
YBR135W	YKR091W	0.589142
YBR135W	YLR079W	0.459428
YBR135W	YLR210W	0.589142
YBR135W	YLR226W	0.2
YBR135W	YMR199W	0.319736
YBR135W	YOR080W	0.2
YBR135W	YPL014W	0.718855
YBR135W	YPL256C	0.311183
YBR135W	YPR119W	0.286476
YBR135W	YPR120C	0.297285
YBR136W	YBR143C	0.669441
YBR136W	YDR097C	0.669441
YBR136W	YDR499W	0.446456
YBR136W	YGL245W	0.2
YBR136W	YIR009W	0.2
YBR136W	YKL085W	0.30269
YBR136W	YLR304C	0.364304
YBR136W	YMR012W	0.279502
YBR136W	YOR027W	0.2
YBR136W	YPL153C	0.29128
YBR136W	YPR010C	0.312026
YBR137W	YKR083C	0.2
YBR137W	YML064C	0.2
YBR137W	YMR047C	0.233531
YBR137W	YNL189W	0.225021
YBR137W	YOR007C	0.2
YBR137W	YOR127W	0.2
YBR138C	YBR160W	0.2
YBR138C	YGL181W	0.2
YBR138C	YIL046W	0.2
YBR139W	YBR280C	0.2
YBR139W	YOR381W	0.2
YBR140C	YJL005W	0.958327
YBR140C	YMR139W	0.2
YBR140C	YNL098C	1.60832
YBR141C	YDR372C	0.2
YBR141C	YER059W	0.2
YBR141C	YGL091C	0.2
YBR142W	YDR060W	4.47778
YBR142W	YDR170C	0.2
YBR142W	YDR496C	0.939369
YBR142W	YGL111W	1.53086
YBR142W	YGL195W	0.2
YBR142W	YHR052W	2.17165
YBR142W	YHR066W	7.08182
YBR142W	YJL005W	0.2
YBR142W	YKL014C	1.53086
YBR142W	YLR398C	0.2
YBR142W	YMR012W	0.2
YBR142W	YMR049C	2.88861
YBR142W	YMR163C	0.2
YBR142W	YMR290C	1.67874
YBR142W	YNL002C	2.35089
YBR142W	YNL061W	3.92765
YBR142W	YOL041C	0.547938
YBR142W	YOR272W	1.88038
YBR142W	YPL043W	5.80364
YBR142W	YPL093W	1.07629
YBR143C	YDL058W	0.2
YBR143C	YDR172W	0.308332
YBR143C	YER081W	0.2
YBR143C	YER110C	0.2
YBR143C	YER161C	0.2
YBR143C	YHL030W	0.2
YBR143C	YIL129C	0.2
YBR143C	YJL017W	0.2
YBR143C	YLR371W	0.2
YBR143C	YLR386W	0.2
YBR143C	YLR429W	0.2
YBR143C	YMR012W	0.24543
YBR143C	YMR080C	0.293888
YBR143C	YPL043W	0.237061
YBR143C	YPL083C	0.2
YBR143C	YPR010C	0.264015
YBR144C	YDR034C	0.2
YBR144C	YMR047C	0.2
YBR145W	YDR034C	0.2
YBR145W	YDR499W	0.2
YBR145W	YMR047C	0.2
YBR146W	YBR251W	1.02152
YBR146W	YDR036C	1.93969
YBR146W	YHL004W	1.04499
YBR146W	YIL070C	0.2
YBR149W	YDL211C	0.2
YBR149W	YNL128W	0.2
YBR150C	YPR110C	0.2
YBR152W	YDL030W	1.29536
YBR152W	YDL043C	0.569684
YBR152W	YDL098C	1.29536
YBR152W	YDR473C	1.54431
YBR152W	YER029C	0.872154
YBR152W	YGR075C	0.747681
YBR152W	YGR091W	2.17165
YBR152W	YIR009W	0.452776
YBR152W	YJL203W	0.978283
YBR152W	YJR091C	0.223223
[truncated: 13,167 more rows]
