# Supplementary material for: Identifying protein complexes based on density and modularity in protein-protein interaction network
Source: BMC Syst Biol. 2013 Oct 23;7(Suppl 4):S12. doi: 10.1186/1752-0509-7-S4-S12 (PMC3854919; doi:10.1186/1752-0509-7-S4-S12)
Supplement: Additional file 2 — The input PPI network of LF-PIN for E.coli. Description: This file provides the input PPI network of LF-PIN for E.coli. It has three columns, 'Protein A', 'Protein B', and 'Weight'. 'Protein A' and 'Protein B' are PPI's two proteins and 'Weight' is PPI's weight. The original un-weighted PPI network of the input PPI network is downloaded from DIP database (version 20101010). To generate the input PPI network, we first removed all self-connecting interactions and repeated interactions, then change the DIP ID of all proteins to UniProtKB ID by tool ID Mapping, finally generate the input PPI network by pre-processor. Here, the value of α is set as 0.2. [file 1752-0509-7-S4-S12-S2.xls]

## Sheet: Sheet1
Protein A	Protein B	Weight
P30131	P0A9B2	0.42814
P30131	P0A7M2	0.276757
P30131	P0ACE0	2.93768
P30131	P0AAM7	2.25326
P30131	P30131	4.9785
P30131	P31554	0.23111
P30131	P02916	1.69328
P30131	P06993	2.61911
P30131	P21517	0.2
P30131	P02919	5.43958
P30131	P24205	0.2
P30131	P06996	0.44888
P30131	P09373	0.2
P30131	P05055	0.359283
P30131	P23865	0.2
P30131	P16659	0.2
P30131	P25531	0.2
P30131	P02413	0.452243
P30131	P13445	0.337138
P30131	P02358	0.388545
P30131	P02359	0.46352
P30131	P07024	0.2
P30131	P39177	0.44888
P30131	P75794	0.2
P30131	P75867	0.2
P30131	P37765	2.1114
P30131	P39398	0.2
P30131	P75697	1.04658
P30131	P10902	0.716905
P30131	P09372	0.912893
P30131	P25665	1.66341
P30131	P09151	0.2
P30131	P09151	0.235136
P30131	P07913	3.87577
P30131	P07913	0.357187
P30131	P12998	0.86368
P30131	P12998	0.514375
P30131	P00961	0.97775
P30131	P00961	3.44626
P30131	P22333	1.11894
P30131	P17315	1.03833
P30131	P17315	0.562007
P30131	P08622	1.71346
P30131	P32153	0.719402
P30131	P33898	0.2
P30131	P37188	0.53184
P30131	P50457	0.2
P30131	P37024	0.306663
P30131	P02916	3.89587
P30131	P06993	4.93071
P30131	P02919	3.02413
P30131	P75697	0.846696
P30131	P09151	0.23865
P30131	P07913	6.51772
P30131	P00961	3.77089
P30131	P22333	1.21084
P30131	P22256	0.2
P30131	P75697	0.286226
P30131	P0A6F5	0.2
P30131	P09372	0.460731
P16528	P27127	0.24081
P16528	P37351	0.513064
P16528	P37351	0.937215
P16528	P37351	0.327279
P16528	P02413	0.384304
P16528	P02413	0.371403
P16528	P02413	0.212105
P16528	P02413	0.228007
P16528	P13445	0.897822
P16528	P02358	0.214428
P16528	P02359	0.326031
P16528	P02359	0.448409
P16528	P02359	0.309873
P16528	P02359	0.2
P16528	P0A7L0	0.2
P16528	P0A7S9	0.2
P16528	P67910	0.2
P16528	P0AA10	0.2
P16528	P60624	0.2
P16528	P0A7W7	0.2
P16528	P0A7L3	0.2
P16528	P12998	0.284574
P16528	P06959	0.2
P39346	P03030	0.2
P39346	P37774	0.2
P39346	P0A8N3	0.2
P39346	P09151	0.2
P39344	P75767	0.2
P39344	P39344	4.18208
P39344	P50465	1.29507
P39344	P21499	0.772587
P39344	P37351	1.45008
P39344	P37351	0.966857
P39344	P37351	0.301396
P39344	P13445	0.721463
P39344	P12998	0.296059
P39344	P33129	1.0213
P39344	P50465	3.5184
P39344	P37351	1.30462
P39344	P37351	0.719402
P39344	P37351	1.40466
P39344	P37351	2.25527
P39344	P37351	0.44888
P39344	P37351	0.554839
P39344	P02413	0.441338
P39344	P02413	0.243283
P39344	P02413	0.78072
P39344	P02413	0.53184
P39344	P02413	0.410915
P39344	P02413	2.82879
P39344	P02413	0.238289
P39344	P02413	0.37568
P39344	P02413	3.22692
P39344	P13445	0.850406
P39344	P13445	1.47995
P39344	P13445	1.68948
P39344	P02358	0.240223
P39344	P02359	0.67824
P39344	P02359	0.589551
P39344	P02359	0.889206
P39344	P02359	0.421227
P39344	P39160	0.2
P39344	P45475	1.31996
P39344	P39308	0.2
P39344	P00961	4.82435
P39344	P07639	0.2
P39344	P09832	0.2
P39344	P33129	0.362903
P39344	P33129	0.8222
P00956	P23869	0.2
P00956	P02925	0.2
P00956	P39336	0.2
P00956	P75697	0.225868
P00956	P0A7B1	0.2
P00956	P0ACN4	0.2
P00956	P0AE18	0.2
P00956	P09372	0.218561
P00956	P77425	0.2
P00956	P19930	0.2
P04968	P13029	0.2
P04968	P36929	0.2
P04968	P0ABZ6	0.2
P08142	P27300	0.2
P08142	P37351	0.2
P08142	P0AC33	0.2
P08142	P09151	0.2
P08142	P12998	0.229757
P08142	P12998	0.227017
P08142	P24182	0.2
P08142	P11553	0.2
P05791	P30750	0.2
P05791	P39405	0.2
P00892	P31554	0.726477
P00892	P77788	16.2911
P00892	P23830	2.42978
P00892	P25888	0.368473
P00892	P21499	7.35513
P00892	P37351	2.44322
P00892	P37351	2.57327
P00892	P37351	2.44677
P00892	P37351	3.86835
P00892	P37351	0.705418
P00892	P37351	2.00506
P00892	P37351	1.6462
P00892	P37351	1.10975
P00892	P02413	0.690102
P00892	P02413	0.749367
P00892	P02413	2.24694
P00892	P02413	3.23251
P00892	P02413	2.14947
P00892	P02413	1.24344
P00892	P02413	1.33887
P00892	P02413	1.58776
P00892	P02413	1.87482
P00892	P02413	0.811027
P00892	P02413	3.21202
P00892	P13445	1.94318
P00892	P13445	3.17186
P00892	P13445	2.5185
P00892	P13445	3.67234
P00892	P02358	1.06278
P00892	P02359	1.98878
P00892	P02359	2.10504
P00892	P02359	1.64772
P00892	P02359	0.775941
P00892	P02359	1.97995
P00892	P10408	0.316995
P00892	P21169	9.96505
P00892	P21507	2.61955
P00892	P77504	13.0987
P00892	P75828	0.2
P00892	P75864	1.97513
P00892	P37765	8.89017
P00892	P07021	7.811
P00892	P30871	1.39803
P00892	P45475	2.86924
P00892	P37634	0.989715
P00892	P37669	7.99787
P00892	P75966	0.958127
P00892	P76116	0.541498
P00892	P10902	1.5899
P00892	P09151	0.223784
P00892	P12998	1.21084
P00892	P12998	1.66498
P00892	P12998	1.78177
P00892	P12998	1.66638
P00892	P46133	1.67031
P00892	P24182	0.42463
P00892	P06959	0.385815
P00892	P33224	3.57881
P00892	P54901	5.06886
P00892	P36995	10.5271
P00892	P36995	7.86107
P00892	P77790	12.2408
P00892	P43329	3.27349
P00892	P33129	1.75301
P00892	P33129	0.819137
P00894	P0ADM8	0.2
P31554	P08622	0.2
P31554	P31554	0.2
P31554	P02359	0.2
P31554	P02359	0.2
P31554	P31554	1.20568
P31554	P00634	0.2
P31554	P25539	0.244156
P31554	P37351	0.936183
P31554	P37351	0.687903
P31554	P02413	0.62944
P31554	P00579	0.416133
P31554	P02359	0.436915
P31554	P36979	0.440993
P31554	P31473	1.15224
P31554	P76119	0.250698
P31554	P09372	1.69328
P31554	P09372	0.686037
P31554	P12998	0.834824
P31554	P00961	0.376624
P31554	P30750	0.2
P31554	P46133	1.7555
P31554	P08622	0.508297
P31554	P18956	0.371105
P31554	P15038	0.54221
P31554	P28630	0.88442
P31554	P21499	6.11575
P31554	P37351	0.987052
P31554	P37351	0.88172
P31554	P37351	2.36275
P31554	P37351	0.665592
P31554	P37351	0.401136
P31554	P37351	0.69298
P31554	P37351	0.624841
P31554	P02413	0.291425
P31554	P02413	0.3166
P31554	P02413	0.591097
P31554	P02413	0.97859
P31554	P02413	0.638029
P31554	P02413	0.478408
P31554	P02413	0.528653
P31554	P02413	0.318315
P31554	P13445	0.870452
P31554	P13445	1.09394
P31554	P13445	1.26421
P31554	P13445	2.67709
P31554	P02358	0.443801
P31554	P02359	0.732418
P31554	P02359	0.666401
P31554	P02359	0.998157
P31554	P02359	0.320531
P31554	P02359	1.02517
P31554	P02359	1.76009
P31554	P02359	0.48409
P31554	P02359	0.702839
P31554	P02359	0.589798
P31554	P02359	1.62835
P31554	P02359	1.13118
P31554	P02359	1.69328
P31554	P10408	0.423484
P31554	P77499	0.267045
P31554	P36979	4.17078
P31554	P07021	6.86508
P31554	P45475	2.73515
P31554	P76092	0.2
P31554	P10902	0.443801
P31554	P12998	1.29313
P31554	P12998	0.646968
P31554	P12998	0.641087
P31554	P06611	3.50069
P31554	P36659	3.70365
P31554	P06961	0.2
P31554	P22255	0.423484
P31554	P33129	0.267045
P32053	P00864	0.2
P32053	P75988	0.2
P32053	P76037	0.2
P32053	P77409	0.2
P32053	Q46861	0.2
P32053	P27862	0.2
P32053	P33371	0.2
P32053	P06864	0.2
P32053	P25437	0.2
P32053	P0AFD6	0.2
P32053	P0A955	0.2
P32053	P0AC86	0.2
P32053	P0A8H6	0.2
P32053	P0A6S3	0.2
P32053	P0AB20	0.2
P32053	P06959	0.2
P32053	P31450	0.2
P39347	P09373	0.2
P75969	P64517	0.2
P75969	P28905	0.2
P76168	P04994	0.2
P76168	P31473	0.2
P76168	P46118	0.2
P37326	P0A978	0.2
P37326	P09151	0.2
P37326	P06959	0.2
P37326	P36995	0.2
P76542	P0ADE6	0.2
P76542	P41052	0.2
P76542	P22523	0.280127
P76542	P31600	1.21084
P76542	P39362	0.2
P76542	Q47152	0.2
P76542	P09372	0.223806
P76542	P36683	0.286453
P76542	P75960	0.382512
P76542	P32177	0.2
P76542	P32176	0.2
P22939	P33221	0.2
P22939	P37351	0.216239
P22939	P37351	0.256838
P22939	P37351	0.219133
P22939	P02413	0.237892
P22939	P02359	0.2
P22939	P0A7A7	1.74598
P22939	P0AG30	0.252229
P22939	P0A7L0	0.2
P22939	P0A7V8	0.228007
P22939	P0A7V3	0.222735
P22939	P09372	0.326031
P22939	P09372	0.298262
P22939	P12998	0.256014
P22939	P12998	0.314423
P22939	P76555	0.2
P22939	P77609	0.2
P22939	P0A850	0.2
P22939	P17169	0.2
P22939	P27127	0.2
P22939	P02359	0.2
P22939	P75936	0.2
P21179	P03030	0.2
P21179	P0AEG4	0.2
P21179	P23847	0.2
P13029	P15977	0.2
P13029	P02918	0.2
P13029	P22188	0.2
P13029	P31134	0.2
P13029	P0A7A9	0.2
P13029	P09831	0.2
P13029	P28632	0.2
P13029	P76104	0.2
P31069	P0AAC8	0.2
P37647	P17109	0.2
P37647	P31677	3.44911
P37647	P38104	1.76439
P37647	P00934	3.32878
P37647	P06612	0.2
P37647	P46474	0.423484
P37647	P0ABU7	0.28855
P76268	P00490	0.620508
P76268	P00582	0.753299
P76268	P36767	0.2
P76268	P00579	0.407487
P76268	P06612	0.533736
P76268	P76034	0.2
P76268	P76270	3.20363
P76268	P75967	0.293863
P76268	P78067	0.2
P76268	P0A9K9	0.243803
P76268	P0A8V2	1.13863
P76268	P0A8T7	2.45272
P76268	P69797	0.462817
P76268	P0ACF8	0.364261
P76268	P0A698	0.2
P76268	P0A7Z4	1.45525
P76268	P0ACF0	0.994941
P76268	P0ACP7	0.2
P76268	P0A6X7	0.2
P76268	P0AGB3	0.387727
P76268	P0A6R3	0.419014
P76268	P60716	0.2
P76268	P0A8G9	0.2
P76268	P64503	2.56536
P76268	P64519	1.88954
P21865	P21866	0.2
P21866	P04951	0.85869
P21866	P22188	0.237247
P21866	P14376	0.2
P21866	P27127	0.401136
P21866	P37351	0.725034
P21866	P37351	0.52208
P21866	P37351	2.2438
P21866	P37351	0.395549
P21866	P37351	0.898388
P21866	P37351	0.2697
P21866	P37351	0.825755
P21866	P02413	0.954259
P21866	P02413	0.293863
P21866	P02413	0.259659
P21866	P02413	0.338034
P21866	P02413	0.28691
P21866	P02413	0.211675
P21866	P02413	0.261349
P21866	P13445	0.711034
P21866	P13445	0.646968
P21866	P13445	1.9256
P21866	P02359	0.391714
P21866	P02359	0.535226
P21866	P02359	0.235155
P21866	P02359	0.440675
P21866	P02359	0.576055
P21866	P02359	0.25303
P21866	P75683	0.2
P21866	P77216	0.2
P21866	P07021	2.45456
P21866	P32139	0.2
P21866	P76539	0.2
P21866	P75697	0.353975
P21866	P0A6F5	0.388987
P21866	P10902	0.271109
P21866	P09372	0.482827
P21866	P25665	0.700604
P21866	P12998	0.885837
P21866	P12998	0.431761
P21866	P12998	0.616827
P21866	P00961	1.0533
P21866	P33129	0.214222
P04951	P37095	0.315271
P04951	P37351	0.325496
P04951	P37351	0.250855
P04951	P13445	0.2
P04951	P76185	0.2
P04951	P76484	0.2
P04951	P32681	0.2
P04951	P75697	0.322532
P04951	P0A7A9	0.2
P04951	P0AD01	0.2
P04951	P0AFU2	0.2
P04951	P67430	0.2
P04951	P09372	0.513236
P04951	P09372	0.444218
P04951	P12998	0.250118
P04951	P45428	0.2
P04951	P08622	0.262308
P04951	P33129	0.2
P04951	P22188	0.311742
P04951	P37351	0.489305
P04951	P37351	0.265183
P04951	P37351	0.292934
P04951	P02413	0.227936
P04951	P02413	0.502785
P04951	P02413	0.700604
P04951	P02413	0.219886
P04951	P02413	0.384046
P04951	P13445	0.647821
P04951	P02359	0.226366
P04951	P12998	0.353038
P04951	P12998	0.447009
P04951	P52600	0.2
Q46938	P0A7F9	0.2
Q46938	P63228	0.2
P77338	P10408	0.260837
P77338	P0AFG0	0.419014
P77338	P0A8E5	0.352801
P77338	P0ADM0	0.2
P77338	P00961	0.360254
P03819	P02919	0.2
P03819	P0A6G7	0.2
P03819	P17315	0.2
P07464	P0A850	0.2
P02920	P09372	0.2
P02943	P19934	0.2
P37005	P17315	0.2
P76008	P77515	0.2
P76008	P12998	0.2
P52095	P31473	2.10447
P52095	P0A9H3	2.93768
P52095	P06611	0.982194
P52643	P13482	0.2
P52643	P23917	0.2
P52643	P15032	0.2
P52643	P37351	0.883258
P52643	P37351	0.217119
P52643	P02413	0.214653
P52643	P02413	0.233903
P52643	P13445	0.529973
P52643	P02358	0.217465
P52643	P02359	0.267806
P52643	P02359	0.374849
P52643	P75830	0.2
P52643	P76034	0.545812
P52643	P76037	0.2
P52643	P33025	0.2
P52643	P31456	0.2
P52643	P77302	0.2
P52643	P12998	0.2
P52643	P12998	0.245502
P52643	P26459	0.2
P52643	P23482	0.2
P30126	P33602	0.2
P30126	P23538	2.63349
P30126	P09546	0.930048
P30126	P0A870	4.67984
P30126	P0A6A6	6.35978
P30126	P0A7T3	0.55904
P07813	P15042	1.28304
P07813	P00946	3.68432
P07813	P07012	1.20121
P07813	P37351	0.318315
P07813	P37351	0.515401
P07813	P37351	0.614103
P07813	P02413	0.811089
P07813	P02359	0.481238
P07813	P02359	0.236381
P07813	P06612	0.299326
P07813	P76245	2.28585
P07813	P60723	0.216128
P07813	P0A717	0.423484
P07813	P0A7I0	0.2
P07813	P0A6I6	0.512878
P07813	P0A7A9	0.591097
P07813	P0AE18	0.395549
P07813	P12998	0.608101
P07813	P12998	0.570513
P07813	P0A6F9	0.255871
P07813	P33129	0.2
P30015	P00968	0.34601
P30015	P09373	0.322241
P30015	P0A6P1	0.2
P30015	P0A6P9	0.229202
P30015	P0A9B2	0.236502
P30015	P0A910	0.450302
P30015	P0A9Q7	0.2
P30015	P0A7V8	0.219045
P30015	P0A9M8	0.2
P30015	P0A7Z4	0.376519
P30015	P0AG67	0.384793
P30015	P0A7D7	0.387727
P30015	P62399	0.239821
P30015	P0ABT2	0.411192
P30015	P67910	0.224794
P30015	P0A6F3	0.2
P30015	P0A799	0.265704
P30015	P0AE08	0.2
P30015	P0ABF6	0.2
P30015	P69910	0.2
P30015	P0A850	0.750344
P30015	P0A8G6	0.2
P30015	P68066	0.233695
P30015	P0AG82	0.419014
P30015	P37747	0.2
P15042	P21645	0.534468
P15042	P16926	0.2
P15042	P36767	0.2
P15042	P15032	1.64405
P15042	P77212	0.2
P15042	P0A9X4	0.251573
P15042	P0A717	1.64405
P15042	P12998	0.36481
P15042	P12998	0.466009
P15042	P24182	0.324795
P15042	P75960	0.340394
P15042	P08622	0.769164
P33232	P25531	0.2
P33232	P27127	0.2
P33232	P02413	0.239773
P33232	P02413	0.270047
P33232	P67910	0.2
P33232	P12998	0.230876
P33232	P00960	1.56253
P33231	P69407	0.2
P33231	P37747	0.2
P23930	P21599	0.2
P23930	P75957	1.22663
P23930	P37351	0.362634
P23930	P02413	0.419014
P23930	P02413	0.234801
P23930	P02359	0.2
P23930	Q46911	0.2
P23930	P12998	0.2
P23930	P24182	0.2
P75957	P0A817	0.591097
P75957	P09372	0.261868
P75957	P0A6F9	0.2
P75957	P78055	0.2
P75957	P50465	0.2
P75957	P37351	0.821154
P75957	P37351	1.10352
P75957	P02413	0.670999
P75957	P02413	0.796206
P75957	P02413	0.578944
P75957	P13445	0.394679
P75957	P02359	0.52208
P75957	P02359	0.239677
P75957	P02359	2.25326
P75957	P10408	0.2
P75957	P26648	0.2
P75957	P33666	0.2
P75957	P36979	0.842648
P75957	Q46802	0.352093
P75957	P45527	0.565024
P75957	P39336	0.382512
P75957	P75697	1.60836
P75957	P0A6F5	0.353114
P75957	P0AAM3	0.84416
P75957	P09372	0.735633
P75957	P09372	0.982194
P75957	P12998	0.622481
P75957	P12998	1.06453
P75957	P17315	1.41675
P75957	P03007	0.642453
P75957	P23847	0.402791
P75957	P77488	0.41472
P75957	P06616	0.721463
P75957	P30855	2.83991
P75957	P13039	1.237
P75957	P45523	0.2
P75957	P25519	2.22167
P75957	P28905	0.831772
P32099	P45579	0.2
P32099	P0AEJ2	0.2
P32099	P52600	0.2
P32099	P19934	0.2
P32099	P02929	0.2
P32099	P41052	0.2
P32099	P24211	0.2
P32099	P37351	0.250194
P32099	P37351	0.253331
P32099	P37351	0.436559
P32099	P37351	0.498656
P32099	P02413	0.633533
P32099	P02413	0.69776
P32099	P02413	0.212655
P32099	P02413	0.31712
P32099	P02413	0.222288
P32099	P02413	0.22928
P32099	P02359	0.2
P32099	P02359	0.2
P32099	P77781	0.2
P32099	Q46920	0.2
P32099	P12998	0.470522
P32099	P12998	0.239297
P32099	P06972	0.2
P32099	P33012	0.2
P32099	P46118	0.797312
P32099	P25519	2.06086
P10441	P37351	0.2
P10441	P02413	0.2
P10441	P33226	0.2
P10441	P75697	0.225868
P10441	P0A7V8	0.247612
P10441	P0A717	0.669316
P10441	P60932	0.2
P10441	P09372	0.367045
P10441	P12998	0.221613
P10441	P76458	0.2
P10441	P21599	0.2
P21645	P07004	0.2
P21645	P23830	2.33141
P21645	P27127	0.420855
P21645	P25888	0.972992
P21645	P21513	0.2
P21645	P37351	0.767141
P21645	P37351	0.784616
P21645	P37351	1.19741
P21645	P37351	0.256838
P21645	P37351	0.434385
P21645	P02413	0.79292
P21645	P02413	0.221005
P21645	P02413	0.665866
P21645	P02413	0.589613
P21645	P02413	0.612262
P21645	P02413	0.462031
P21645	P02413	0.541026
P21645	P02413	0.237892
P21645	P13445	0.84416
P21645	P13445	0.966857
P21645	P13445	1.39489
P21645	P02359	0.773113
P21645	P02359	0.536083
P21645	P02359	0.286853
P21645	P02359	0.480884
P21645	P02359	0.536083
P21645	P07023	0.2
P21645	P37765	4.87256
P21645	P76160	0.2
P21645	P76177	0.2
P21645	P07021	2.50192
P21645	P45475	2.75148
P21645	P39286	0.2
P21645	Q46811	0.2
P21645	P0A6A8	0.212714
P21645	P0AG30	0.526432
P21645	P0A7L0	0.52547
P21645	P60422	0.428846
P21645	P0A7R1	0.581821
P21645	P60723	0.802655
P21645	P0A7V8	0.648111
P21645	P0A7V3	0.660385
P21645	P67910	0.209115
P21645	P0ADY7	0.292512
P21645	P0A6X3	1.77014
P21645	P0AC38	0.2
P21645	P0AGJ5	1.34996
P21645	P69913	1.6802
P21645	P0AG48	0.444962
P21645	P0A8M6	1.24676
P21645	P0ABL8	0.2
P21645	P77184	0.2
P21645	P0AFW4	0.2
P21645	P0AAE5	0.2
P21645	P0AF76	0.2
P21645	P10902	0.29882
P21645	P12998	0.791647
P21645	P12998	0.52208
P21645	P12998	0.657693
P21645	P36683	0.517842
P21645	P22106	0.2
P21645	P36659	4.68834
P21645	P06961	0.2
P21645	Q46925	0.2
P21645	P08622	0.935561
P21645	P00962	0.2
P21645	P25519	4.13185
P43341	P0A7S9	0.2
P43341	P0A7U3	0.2
P00804	P0A9D8	1.76439
P00804	P0A7T3	0.2
P00804	P0A9M2	2.02512
P45578	P02918	0.276047
P45578	P46474	0.2
P45578	P0A901	0.344088
P45578	P0A850	0.387192
P45578	P63020	0.2
P45578	P09372	0.2
P00861	P03030	0.2
P00861	P00934	0.2
P00861	P0AE88	0.2
P00861	P08331	0.2
P03030	P39293	0.2
P03030	P0A9W0	0.2
P03030	P03030	0.241903
P03030	P05459	0.2
P03030	P09377	0.2
P03030	P16916	0.2
P03030	P11868	0.2
P03030	P37440	0.2
P03030	P43672	0.2
P03030	P77717	0.2
P03030	P77399	0.2
P03030	P36979	0.21446
P03030	Q46802	0.2
P03030	P39315	0.2
P03030	P12995	0.2
P03030	P15877	0.2
P03030	P30147	0.2
P03030	P02919	1.15275
P03030	P33594	0.2
P03030	P09373	0.340327
P03030	P32674	0.443801
P03030	P37351	0.442917
P03030	P02413	0.410338
P03030	P02413	0.2
P03030	P02413	1.29628
P03030	P13445	0.423484
P03030	P02359	0.305169
P03030	P02359	0.471194
P03030	P02359	0.2
P03030	P16456	0.26095
P03030	Q46812	2.05664
P03030	P33570	0.2
P03030	P39453	1.09394
P03030	P32057	0.2
P03030	P27836	0.2
P03030	P77169	0.2
P03030	P76185	0.2
P03030	P76503	0.2
P03030	P36979	1.4087
P03030	P07021	0.468181
P03030	Q46864	0.2
P03030	P37662	0.2
P03030	P75697	0.390049
P03030	P25437	0.33409
P03030	P0A6F5	0.744461
P03030	P09372	0.385605
P03030	P09151	0.583116
P03030	P07913	0.341148
P03030	P07913	0.535226
P03030	P12998	1.13118
P03030	P12998	0.808373
P03030	P12998	0.55728
P03030	P46133	0.3219
P03030	P24182	0.274495
P03030	P17315	1.19552
P03030	P36995	0.840432
P03030	P38038	0.2
P03030	P08622	0.2
P03030	P23847	0.348989
P03030	P32177	0.378787
P03030	P77733	0.2
P03030	P05042	0.687602
P03030	P22256	0.274495
P03030	P23830	5.12782
P03030	P37351	0.266234
P03030	P0A6F5	0.420484
P03030	P12998	0.438059
P77791	P00946	0.2
P77791	P67910	0.2
P77791	P0A850	0.2
P77791	P0AE18	0.2
P76558	P37349	0.2
P76558	P77333	0.2
P76558	P76091	0.2
P76558	P00452	0.2
P76558	P06961	0.2
P76558	P43329	0.2
P02916	P02916	2.25326
P02916	P23845	5.67536
P02916	P06993	1.67835
P02916	P02919	2.0011
P02916	P37765	1.67835
P02916	P23845	1.56884
P02916	P00961	0.69776
P00490	P50465	1.60169
P00490	P50465	0.638029
P00490	P05055	1.68054
P00490	P00582	3.58896
P00490	P21513	1.38268
P00490	P37351	0.344009
P00490	P37351	0.995077
P00490	P37351	0.963018
P00490	P37351	0.987151
P00490	P02413	0.583275
P00490	P02413	0.419014
P00490	P02413	0.651021
P00490	P02413	1.27435
P00490	P06612	3.57908
P00490	P03018	1.1557
P00490	P09030	1.18556
P00490	P37765	2.5732
P00490	P76049	0.2
P00490	P76550	0.547846
P00490	P45475	0.939173
P00490	P39274	0.402167
P00490	P24169	3.12683
P00490	P76119	0.419014
P00490	P0ACF4	0.978718
P00490	P0A7L0	0.372906
P00490	P0A7R1	0.581509
P00490	P0A7K6	0.48159
P00490	P0A8T7	0.700604
P00490	P0ACF0	2.02512
P00490	P0A715	0.94664
P00490	P0AGE0	0.469556
P00490	P0AAM3	1.24354
P00490	P0A7T3	0.46928
P00490	P0AA10	0.712814
P00490	P0ABU7	0.646293
P00490	P0AG48	0.792264
P00490	P0A7Y4	0.725634
P00490	P0A832	0.638029
P00490	P0A8M6	1.21926
P00490	P0AGK4	0.57332
P00490	P68739	0.446391
P00490	P0ABT5	0.528522
P00490	P09151	0.694715
P00490	P12998	0.309507
P00490	P06959	0.818393
P00490	P77335	2.32882
P00490	P05719	0.939173
P00490	P33129	2.21891
P00490	P33129	1.53051
P15977	P0ACF4	0.260837
P15977	P0ACF0	0.240558
P15977	P0AEZ3	0.610652
P15977	P0AF20	1.0213
P15977	P60716	0.2
P15977	P64506	0.2
P15977	P77335	0.725634
P15977	P33129	0.438925
P15977	P33129	0.528522
P25718	P27298	0.2
P25718	P0A8T1	0.2
P06993	P23256	0.2
P06993	P02919	3.5198
P06993	P25888	0.725634
P06993	P02413	0.262576
P06993	P36979	1.12541
P06993	P75697	1.03812
P06993	P0A9A6	1.18556
P06993	P0A9X4	1.91636
P06993	P0A6F5	0.632149
P06993	P0C054	1.25975
P06993	P0AAH0	4.40508
P06993	P0ADQ7	0.410254
P06993	P0C058	1.88954
P06993	P09372	1.26909
P06993	P25665	3.56406
P06993	P07913	8.38777
P06993	P00961	4.82787
P06993	P36683	0.2
P06993	P23872	0.2
P06993	P08622	2.20073
P06993	P31574	0.2
P06993	P52613	0.2
P19642	P21599	0.2
P21517	P0C054	0.2
P21517	P0AE63	0.2
P00946	P18196	0.2
P00946	P02918	0.2
P00946	P75864	0.2
P00946	P45748	0.2
P00946	P76161	0.2
P00946	P02413	0.2
P00946	P02413	0.2
P00946	P24255	0.2
P00946	P13445	0.2
P00946	P15032	0.2
P00946	P37351	1.17545
P00946	P37351	0.436559
P00946	P02413	0.359994
P00946	P02413	0.402479
P00946	P02413	2.53325
P00946	P02413	0.40059
P00946	P02413	0.22928
P00946	P13445	0.758555
P00946	P02359	0.468455
P00946	P02359	0.512547
P00946	Q47706	0.2
P00946	P76245	0.69776
P00946	P76398	0.2
P00946	P45475	0.619985
P00946	P10902	0.335753
P00946	P12998	0.470522
P00946	P12998	0.642453
P00946	P12998	0.553672
P00946	P77790	2.72979
P00946	P77717	0.2
P00946	P0A6F5	0.2
P00946	P33128	0.2
P00946	P06616	0.2
P00946	P52647	0.2
P00946	P07363	0.2
P15005	P31806	0.2
P15005	P0A6Z3	0.2
P15005	P0AE78	0.2
P15005	P52644	0.2
P15005	P25522	0.2
P77265	P75967	0.2
P39401	P0ABQ4	0.2
P39401	P77733	0.2
P33136	P0A850	0.2
P33136	P0ADQ7	0.2
P06720	P23872	0.2
P02921	P36979	0.2
P02921	P00579	0.392118
P02921	P25745	0.2
P02921	P12998	0.328832
P02921	P27127	0.2
P02921	P02359	0.2
P37353	P38051	0.2
P38051	P25888	0.2
P52097	P69407	0.2
P52097	P37747	0.2
P06721	P31434	0.2
P00959	P28903	0.2
P00959	P0AG80	1.19552
P00959	P0AFP6	0.42814
P00959	P00961	0.2
P00562	P0A9B2	0.2
P00562	P36995	0.2
P30958	P31550	0.2
P30958	P24178	0.2
P30958	P0AAD8	0.2
P30958	P07395	0.2
P30958	P07649	0.2
P30958	P25894	0.2
P30958	P09372	0.2
P30958	P37747	0.2
P51020	P77580	0.2
P77580	P0AES9	0.2
P77569	P0AEI6	0.2
P77569	P0ACN4	0.2
P18196	P37765	0.2
P18196	P00961	0.2
P18196	P09557	0.2
P18196	P00961	0.2
P50456	P23830	0.2
P50456	P69786	0.2
P50456	P69786	0.2
P41052	P0AEG4	0.2
P41052	P23847	0.2
P41052	P25745	0.2
P41052	P27431	0.2
P41052	P09372	0.2
P30745	P02413	0.2
P30745	P02359	0.2
P30745	P76119	0.310613
P30745	P75697	0.294065
P30745	P0A6F5	0.280176
P30745	P0AG48	0.2
P30745	P0A832	0.32444
P30745	P0AES6	1.11894
P30745	P09372	0.469971
P30745	P0A6F9	0.226666
P30745	P0A6F9	1.54395
P30745	P37351	0.2
P30745	P02413	0.297774
P30745	P02413	0.269602
P30745	P02413	0.2
P30748	P30749	0.2
P30748	P12282	0.2
P30748	P0A7K2	0.2
P30748	P12998	0.2
P30749	P32125	0.2
P32173	P32125	6.77043
P32173	P12281	5.67536
P32173	P09152	1.51409
P32173	P02413	0.2
P32125	P12281	10.0556
P32125	P12282	5.45634
P32125	P09152	2.56536
P12281	P12282	4.58029
P12281	P09152	2.17113
P12281	Q57083	0.2
P12281	P0A796	0.2
P12282	P09372	0.2
P12282	P09152	1.25127
P12282	P09372	0.247612
P12282	P00961	0.399104
P09348	P10408	0.2
P37773	P39308	0.2
P37773	P0AF90	0.2
P02918	P09373	0.2955
P02918	P36938	0.238023
P02918	P37759	0.2
P02918	P02413	0.206913
P02918	P37349	0.2
P02918	P0A6N4	0.2
P02918	P0A6P1	0.257035
P02918	P0A6M8	0.2
P02918	P0A6P9	0.240558
P02918	P0A9B2	0.212674
P02918	P0A870	0.24148
P02918	P0A9A9	0.2
P02918	P0AEK2	0.2
P02918	P0A7L0	0.243227
P02918	P60422	0.224015
P02918	P0A7R1	0.266234
P02918	P0A7K6	0.221728
P02918	P0A7V8	0.206613
P02918	P0A7R5	0.254033
P02918	P0A6W5	0.2
P02918	P0AG59	0.276047
P02918	P0A7J3	0.219012
P02918	P63284	0.38666
P02918	P0ACF8	0.328329
P02918	P0A7S9	0.231468
P02918	P0AAB8	0.2
P02918	P0A7J7	0.2
P02918	P0AG67	0.264164
P02918	P68919	0.232591
P02918	P0ACF0	0.222532
P02918	P62399	0.255307
P02918	P0ABT2	0.493323
P02918	P61889	0.2
P02918	P0AG80	0.2
P02918	P0ADY7	0.209708
P02918	P0A6X7	0.2
P02918	P0A799	0.565024
P02918	P0AE08	0.2
P02918	P0A9Y6	1.50697
P02918	P69910	0.217549
P02918	P0A825	0.2
P02918	P0A8N5	1.98096
P02918	P0A850	1.32705
P02918	P0A8G6	0.257035
P02918	P0A7T3	0.2
P02918	P0A7R9	0.230419
P02918	P60624	0.273331
P02918	P0AFU8	0.2
P02918	P69441	0.2
P02918	P0A7U3	0.213037
P02918	P0C018	0.216296
P02918	P0A7M6	0.221728
P02918	P0AB14	0.2
P02918	P68066	0.305295
P02918	P0AEH5	0.235098
P02918	P64581	0.330366
P02918	P0AD33	0.761575
P02918	P0AET2	0.2
P02918	P0A6K6	0.2
P02918	P0C0L2	0.2
P02918	P0A8B5	0.2
P02918	P0AG82	0.276047
P02918	P09372	0.210311
P02918	P00805	0.2
P02918	P21889	0.2
P02918	P45523	0.2
P02918	P17169	0.2
P02918	P00350	0.2
P02918	P0A6F9	0.216296
P02919	P23538	3.12019
P02919	P0A870	0.797312
P02919	P0ABS1	0.2
P02919	P0ACF0	0.281116
P02919	P0ACB2	2.82817
P02919	P11880	0.2
P02919	P16926	0.2
P02919	P09152	1.67547
P02919	P33599	0.335613
P02919	P33602	0.264039
P02919	P06996	0.632265
P02919	P16256	0.309782
P02919	P05055	0.576551
P02919	P24554	0.2
P02919	P25888	2.63509
P02919	P30014	2.55344
P02919	P37351	0.509972
P02919	P37351	0.776354
P02919	P02413	0.698468
P02919	P02358	0.409583
P02919	P10408	1.24598
P02919	P39177	1.24598
P02919	P77316	0.968471
P02919	P37765	5.38718
P02919	P77409	0.244335
P02919	P36979	1.51506
P02919	P39308	0.2
P02919	P75713	2.25841
P02919	P77182	1.19329
P02919	P75697	4.01664
P02919	P0A6F5	1.5964
P02919	P10902	0.599014
P02919	P00452	0.671562
P02919	P69423	1.22463
P02919	P09372	1.87059
P02919	P09372	2.51914
P02919	P09372	3.13061
P02919	P25665	6.10186
P02919	P07913	5.56452
P02919	P12998	0.749231
P02919	P12998	1.55283
P02919	P00961	1.90095
P02919	P00961	1.35271
P02919	P00961	3.15163
P02919	P00961	3.52089
P02919	P00961	0.661083
P02919	P00961	8.31907
P02919	P46133	0.435781
P02919	P22333	1.30837
P02919	P17315	1.0558
P02919	P08622	3.44523
P02919	P77488	1.04758
P02919	P32153	1.32965
P02919	P05042	1.4837
P02919	P37188	0.456157
P02919	P00960	0.367328
P02919	P0A6F9	0.282336
P16926	P16926	0.2
P16926	P27434	0.2
P00968	P09424	0.2
P00968	P0A6F1	1.41675
P00968	P0A7R5	0.248029
P00968	P0A850	0.480788
P00968	P17846	0.721463
P00968	P38038	0.65628
P00968	P04128	0.2
P00968	P50457	0.2
P31120	P17952	2.4814
P31120	P37351	0.264416
P31120	P37351	0.2
P31120	P02413	0.218561
P31120	P13445	0.801872
P31120	P02359	0.298433
P31120	Q46821	0.2
P31120	P75697	0.355207
P31120	P0C0S1	0.2
P31120	P69222	0.2
P31120	P09372	0.397979
P31120	P12998	0.596765
P31120	P12998	0.560221
P31120	P00961	2.12305
P31120	P00961	0.2
P31120	P27298	0.2
P24205	P0C054	0.2
P25738	P0A988	0.2
P46022	P0AAM3	0.2
P00550	P0A6G7	0.2
P00550	P17315	0.2
P09424	P21893	0.2
P09424	P77504	0.2
P09424	P76119	0.2
P09424	P23847	0.2
P09424	P52600	0.2
P09424	P22188	0.2
P09424	P45523	0.2
P22523	P22524	1.00127
P22523	P22524	0.600636
P22523	P11880	0.257234
P22523	P16256	1.57361
P22523	P37351	0.490316
P22523	P37351	0.442402
P22523	P37351	1.29206
P22523	P37351	0.398335
P22523	P02413	0.500477
P22523	P02413	0.532732
P22523	P02413	0.307634
P22523	P13445	0.584611
P22523	P13445	1.39885
P22523	P02359	0.584925
P22523	P02359	0.64115
P22523	P02359	0.498148
P22523	P21169	4.5692
P22523	P37765	1.00127
P22523	P32139	0.467091
P22523	Q46939	0.467091
P22523	P75697	0.357731
P22523	P0A6A8	0.389775
P22523	P0A7M2	0.2
P22523	P60422	0.210543
P22523	P0A7V8	0.211613
P22523	P0A7R5	0.210543
P22523	P0A7K2	0.208261
P22523	P60293	0.600636
P22523	P0A7T3	0.213136
P22523	P0AA10	0.2
P22523	P0C018	0.2
P22523	P0A8G9	0.2
P22523	P0A8P8	0.600636
P22523	P09372	0.421821
P22523	P12998	0.670312
P22523	P12998	0.837855
P22523	P36683	0.9591
P22523	P36659	3.10784
P22523	P17315	2.5757
P22523	P08622	0.553715
P22524	P22524	4.30652
P22524	P0AFP6	0.2
P22524	P60293	4.30652
P22524	P37095	0.2
P22524	P37351	0.796108
P22524	P37351	0.44156
P22524	P37351	0.281317
P22524	P02413	0.269602
P22524	P02359	0.292281
P22524	P46837	0.2
P22524	P77182	3.7386
P22524	P76387	0.2
P22524	P75697	0.26467
P22524	P09372	0.385605
P22524	P12998	0.333908
P22524	P12998	0.416133
P22524	P39099	0.2
P22524	P32153	0.2
P22524	P09127	0.2
P08373	P17952	0.982194
P08373	P76069	0.2
P08373	P0A9R7	1.90661
P08373	P0ABH0	0.2
P08373	P52600	0.2
P08373	P42593	0.2
P08373	P0A6F9	0.367613
P17952	P39263	0.2
P17952	P37669	0.2
P17952	P39328	0.2
P17952	P76175	0.2
P17952	P75697	0.297004
P17952	P0A6A8	0.236022
P17952	P0A7R1	0.2
P17952	P0A7R5	0.2
P17952	P0AG59	0.2
P17952	P0A7J3	0.2
P17952	P0A9R7	0.69776
P17952	P68066	0.2
P17952	P60716	0.42814
P17952	P09372	0.358706
P17952	P09372	0.393339
P17952	P12998	0.2
P17952	P12998	0.289272
P17952	P12998	0.524199
P17952	P00961	0.500477
P17952	P24224	2.02512
P17952	P04128	0.2
P17952	P0A6F9	0.505545
P14900	P39362	0.2
P14900	P07649	0.2
P14900	P45751	0.2
P14900	P37127	0.2
P11458	P10902	0.2
P22188	P11880	0.311742
P22188	P17443	1.07997
P22188	P15034	0.2
P22188	P05055	0.2
P22188	P28635	0.2
P22188	P76069	0.2
P22188	P0A6M8	0.440675
P22188	P0A7R5	0.2
P22188	P0A715	0.271109
P22188	P67910	0.318067
P22188	P0A6I6	0.512878
P22188	P0A9R7	0.2
P22188	P0AC75	0.2
P22188	P0AEH1	0.2
P22188	P12998	0.292628
P22188	P17315	0.2
P22188	P23482	0.721463
P11880	P16256	0.311742
P11880	P00582	0.2
P11880	P22564	0.2
P11880	P76339	0.2
P11880	P62066	0.2
P11880	P0A6M8	0.290253
P11880	P61320	0.2
P11880	P0AFI2	0.2
P11880	P0AD61	0.2
P11880	P0ABG7	0.2
P11880	P09832	0.2
P17443	P37351	0.26039
P17443	P37351	0.2
P17443	P02413	0.224444
P17443	P02413	0.24026
P17443	P02413	0.2
P17443	P33666	0.2
P17443	P07021	0.230195
P17443	P76586	0.2
P17443	P0A6M8	0.278972
P17443	P09372	0.2116
P17443	P12998	0.259515
P17443	P12998	0.321575
P17443	P30130	0.2
P17443	P33129	0.237332
P17443	P23482	0.88442
P22634	P37351	0.338034
P22634	P75697	0.236954
P22634	P0A6M8	0.2
P22634	P09372	0.30606
P22634	P12998	0.506076
P22634	P12998	0.477885
P22634	P00961	0.65787
P06722	P23367	0.930048
P06722	P23909	1.51409
P06722	P0A7R5	0.2
P06722	P76217	0.2
P06722	Q47150	0.2
P23367	P23909	6.77043
P23367	P13445	0.2
P23367	P03018	0.53184
P23367	P09184	0.2
P23367	P0AG67	0.2
P23367	P09372	0.226451
P23367	P09372	0.385605
P23367	P12998	0.402791
P05523	P0A742	0.2
P05523	P0A850	0.2
P23909	P03018	0.349328
P23909	P75697	0.251736
P23909	P09372	0.348484
P08337	Q46820	0.2
P17802	P0A6M8	0.2
P17802	P0AGF6	0.2
P17802	P09372	0.2
P17802	P05042	0.2
P17802	P18843	0.2
P17802	P31600	0.2
P17802	P77790	0.2
P30011	P33602	0.53184
P30011	P15254	0.565024
P30011	P0ABS1	0.2
P30011	P0AG55	0.2
P30011	P0A7J7	0.382512
P30011	P0ABU7	0.268872
P30011	P0A7U3	0.2
P30011	P0A6U5	0.2
P30011	P18956	0.2
P18843	P77398	0.2
P18843	P52043	0.2
P18843	P0A6M8	0.2
P18843	P0ABH9	0.517412
P18843	P0AG67	0.42814
P18843	P0A707	0.53184
P18843	P03004	0.2
P18843	P05042	0.2
P18843	P00960	0.2
P33937	P31663	0.504187
P33937	P02413	0.240861
P33937	P02359	0.246401
P33937	P07024	0.88442
P33937	P36649	0.438059
P33937	P0AFG0	1.0213
P33937	P0A7M2	0.302343
P33937	P0AG59	0.31407
P33937	P0A9I5	0.54221
P33937	P0A8E5	1.21867
P33937	P09151	0.2
P33937	P24182	0.2
P33937	P33934	0.2
P33937	P02413	0.2
P33937	P77735	0.2
P33937	P77756	0.2
P33937	P0A6F5	0.236747
P33937	P07913	0.88442
P33937	P06959	0.2
P33934	P21367	0.2
P33934	P0AAZ4	0.2
P09152	P11349	4.50065
P09152	P11350	0.784038
P09152	P19317	1.51409
P09152	P19318	3.20363
P09152	P27127	0.350181
P09152	P30014	7.20846
P09152	P75906	0.2
P09152	P75697	0.70701
P09152	P0A9X4	0.870452
P09152	P0A6F5	0.517497
P09152	P0AF26	1.07606
P09152	P67910	0.224794
P09152	P0AFP6	0.309507
P09152	P0AF90	0.239821
P09152	P09372	1.32636
P09152	P09372	0.942422
P09152	P00961	2.45272
P09152	P00961	2.99957
P09152	P17315	0.88442
P09152	P08622	0.957671
P11349	P11350	1.52736
P11349	P19317	6.91976
P11349	P19318	10.8663
P11349	P19319	0.94664
P11349	P75697	0.294065
P11349	P0AF26	2.19104
P11349	P0A700	0.94664
P11349	P64517	0.2
P11349	P09372	0.351859
P11349	P42593	1.19552
P11350	P75767	0.2
P11350	P19318	2.28585
P11350	P33602	0.2
P11350	P15034	0.2
P11350	P65556	0.2
P11350	P09151	0.2
P11350	P12998	0.2
P11350	P06959	0.2
P11350	P19317	0.2
P31802	P27896	0.2
P27896	P09372	0.2
P19317	P19318	4.89316
P19317	P19319	2.25326
P19318	P04825	0.2
P19318	P0AF26	3.32878
P19318	P42593	1.76439
P19319	P0A9S5	0.2
P19319	P17315	0.2
P00393	P67910	0.32397
P00393	P0AFP6	0.2
P00393	P0ADQ7	0.462817
P00393	P09372	0.2
P00393	P00350	0.2
P00393	Q46802	0.2
P00393	P09372	0.2
P00393	P08622	0.2
P50465	P50465	2.39014
P50465	P37351	0.258875
P50465	P02413	0.2
P50465	P02413	0.227241
P50465	P13445	0.22897
P50465	P02359	0.230934
P50465	P76502	0.517412
P50465	P0ACF4	0.233799
P50465	P0A9K9	0.2
P50465	P0A6F5	0.395986
P50465	P0A7M2	0.2
P50465	P60723	0.275263
P50465	P0A7V8	0.226451
P50465	P0AG48	0.2
P50465	P68739	1.41675
P50465	P09151	0.285888
P50465	P0A6F9	0.346661
P50465	P33129	0.382512
P50465	P00914	0.2
P50465	P36767	0.382512
P50465	P37351	0.945385
P50465	P37351	1.08312
P50465	P02413	0.525914
P50465	P02413	0.46151
P50465	P13445	0.877105
P50465	P02358	0.476533
P50465	P02359	0.887104
P50465	P02359	0.726477
P50465	P02359	0.367045
P50465	P02359	0.291256
P50465	P02359	0.628506
P50465	P18392	0.2
P50465	P43672	4.67154
P50465	P24169	0.598208
P50465	P0A6F5	0.317592
P50465	P09151	0.406131
P50465	P12998	3.4981
P50465	P12998	0.707859
P50465	P06959	0.344936
P50465	P46118	1.18556
P50465	P25519	3.04719
P50465	P77335	0.900846
P50465	P33129	1.17561
P50465	P33129	4.82668
P50465	P10408	0.250698
P50465	P33371	1.04236
P50465	P09151	0.457664
P50465	P06959	0.28052
P31600	P39831	0.2
P31600	P24169	0.2
P31600	P69931	0.2
P31600	P06709	0.2
P31600	P24207	0.2
P31600	P07004	0.2
P31600	Q46802	0.2
P31600	P09372	0.273249
P31600	P17411	0.2
P31600	P75960	0.340394
P31600	P11557	0.2
P31600	P77790	0.2
P31600	P33128	0.2
P31600	P54745	0.977566
P31600	P54745	0.333005
P33590	P75697	0.2
P33590	P0AC81	0.2
P33591	P0A910	0.2
P33591	P0A7J3	0.2
P33591	P0ACF0	0.2
P33591	P0ABT2	0.2
P33591	P0A7T3	0.2
P33593	P75697	0.532586
P33593	P0A6F5	0.325991
P33593	P0A6Y5	0.2
P33593	P09372	0.506076
P33593	P24182	0.431761
P33593	P10443	1.13863
P33593	P52644	0.626651
P33594	P37351	0.259515
P33594	P13445	0.419014
P33594	P13445	0.265183
P33594	P02359	0.2
P33594	P10408	0.238023
P33594	P21507	0.986355
P33594	P0A7V8	0.2
P33594	P09372	0.292803
P31061	P76176	0.2
P31061	P0AAM3	0.2
P28903	P0AD61	0.2
P28903	P0A9N8	0.2
P28903	P0AAX8	1.84261
P28903	P64534	2.39014
P28903	P28903	0.2
P28903	P02413	0.2
P28903	P75697	0.2
P28903	P09151	0.2
P28903	P24182	0.2
P28903	P09372	0.2
P28903	P09151	0.2
P28903	P24182	0.2
P32664	P0A850	0.2
P32664	P37678	0.2
P77788	P03813	0.2
P77788	P0AGE0	0.480788
P77788	P0A7Y4	0.747536
P77788	P21499	6.94121
P77788	P37351	1.70708
P77788	P37351	1.79444
P77788	P37351	0.976844
P77788	P37351	3.45934
P77788	P37351	0.539557
P77788	P37351	1.94629
P77788	P37351	0.225467
P77788	P37351	0.812716
P77788	P37351	1.155
P77788	P02413	0.616729
P77788	P02413	0.731481
P77788	P02413	1.57521
P77788	P02413	1.75984
P77788	P02413	1.50972
P77788	P02413	0.816132
P77788	P02413	0.85195
P77788	P02413	0.847461
P77788	P02413	1.41342
P77788	P02413	0.539557
P77788	P02413	0.610509
P77788	P13445	1.19788
P77788	P13445	1.66689
P77788	P13445	1.66737
P77788	P13445	2.30538
P77788	P02358	0.693901
P77788	P02359	0.679375
P77788	P02359	1.66924
P77788	P02359	2.32592
P77788	P02359	0.879114
P77788	P21169	10.7087
P77788	P21507	2.54078
P77788	P77735	0.2
P77788	P75864	1.11308
P77788	P37765	6.40895
P77788	P07021	6.67156
P77788	P10902	1.05082
P77788	P12998	1.10549
P77788	P12998	0.808187
P77788	P04036	0.2
P77788	P77790	10.5904
P77788	P33129	0.700075
P33599	P09373	0.379766
P33599	P36979	0.322481
P33599	P75863	4.54808
P33599	P69783	3.67846
P33599	P0A9X4	0.554945
P33599	P0A910	0.292023
P33599	P0A817	0.476069
P33599	P0ABT2	0.510577
P33599	P69910	0.274326
P33599	P0ABU7	0.528157
P33599	P0ABF1	0.328832
P33599	P0ACA7	0.44156
P33599	P09372	0.246011
P33599	P00509	0.2
P33599	P17846	2.68462
P33599	P38038	1.16624
P31979	P33602	0.2
P31979	P0ABU7	0.2
P33602	P15254	1.39462
P33602	P36649	0.2
P33602	P76347	1.90661
P33602	P0AFD1	0.94664
P33602	P0AEU7	0.2
P33602	P0A7D4	1.28602
P33602	P0A8E5	0.2
P33602	P0A8R7	0.2
P33602	P45523	0.2
P33602	P37351	0.384046
P33602	P37351	0.254211
P33602	P13445	0.28691
P33602	P13445	0.868746
P33602	P02359	0.261521
P33602	P12998	0.236022
P33602	P0A6F5	0.596872
P33602	P09151	0.277299
P33602	P07913	0.565024
P33602	P24182	0.281116
P33602	P06959	0.2
P33602	P37095	0.2
P33602	P10408	0.233799
P33602	P19934	0.65628
P33602	P02929	0.2
P33602	P30871	0.2
P33602	P23845	1.41675
P33602	P52094	0.2
P06996	P19934	0.2
P06996	P10905	0.2
P06996	P77717	0.2
P06996	P36979	0.508471
P06996	P30871	0.301396
P06996	P31473	0.2
P06996	P0A9X4	1.09394
P06996	P0AFP6	0.42814
P06996	P08622	1.0879
P06996	P24192	0.776354
P02931	P19934	2.02512
P02931	P19934	1.56884
P02931	P0AFZ3	0.2
P76045	P23847	0.2
P77747	P0AE78	0.2
P77747	P11454	0.2
P77747	P09372	0.2
P23843	P37751	0.2
P76027	P33916	0.2
P77737	P52096	0.2
P33596	P00961	0.2
P31677	P00934	0.621181
P31677	P39177	0.2
P31677	P46474	2.1254
P31677	P0A6P9	0.42463
P31677	P0AA04	0.2
P31677	P60422	0.233251
P31677	P0ACF0	0.231199
P31677	P0ABT2	0.380506
P31677	P0ADY7	0.2
P31677	P0A7D4	0.429735
P31677	P0A7T3	0.365711
P31677	P0ABU7	2.53637
P76085	P0A7M2	0.2
P76085	P67697	0.2
P76086	P37351	0.217254
P76086	P37351	0.525269
P76086	P02413	0.2
P76086	P02413	0.464937
P76086	P02413	0.446391
P76086	P02413	0.2
P76086	P02413	0.2
P76086	P02359	0.22013
P76086	P02359	1.28702
P76086	P0A7M2	0.2
P76086	P0A7S3	0.2
P76086	P0AA10	0.22504
P76086	P64455	1.84261
P76086	P0A7L3	0.257035
P76086	P09151	0.2
P76086	P06959	0.2
P00903	P05041	0.2
P05041	P39286	0.2
P28305	P0A6P9	0.2
P31057	P31663	0.2
P31057	P36938	1.41675
P31057	P23538	1.82233
P31057	P0A870	1.52736
P31057	P0A7R5	0.392118
P31057	P0A7U7	0.250003
P31057	P0A9Y6	0.447474
P31057	P0A850	0.324795
P31057	P0A7M6	0.373821
P31663	P20083	0.291256
P31663	P07024	1.11256
P31663	P65556	1.41675
P31663	P0A7D7	0.2
P31663	P0ABA6	0.2
P31663	P09372	0.226451
P31663	P37747	0.565024
P16256	P26646	0.2
P16256	P20083	0.825755
P16256	P25742	0.2
P16256	P37351	0.261956
P16256	P02413	0.319318
P16256	P02413	0.342217
P16256	P02413	0.322697
P16256	P02359	0.27031
P16256	P10408	0.909769
P16256	P16456	0.2
P16256	P76502	0.268017
P16256	P76119	1.12704
P16256	P0AAM3	2.16315
P16256	P09151	0.218405
P16256	P12998	0.381378
P16256	P12998	0.570513
P16256	P00961	1.90661
P16256	P06959	0.223006
P16256	P46889	0.342217
P20083	P07012	0.232852
P20083	P37351	0.305975
P20083	P10408	0.572629
P20083	P76015	0.2
P20083	P33218	0.2
P20083	P07021	0.2
P20083	Q46889	0.2
P20083	P42641	0.2
P20083	P31448	0.2
P20083	P76092	0.2
P20083	P77031	0.2
P20083	P24169	0.2
P20083	P65556	0.473768
P20083	P0ABB0	0.258665
P20083	P0A7L0	0.234581
P20083	P60422	0.243227
P20083	P60723	0.614885
P20083	P0A7V8	0.247612
P20083	P0A7V3	0.354598
P20083	P0A7S9	0.256642
P20083	P0AG67	0.212833
P20083	P0A707	0.871976
P20083	P0AAM3	0.344936
P20083	P0ADH5	0.473768
P20083	P0AED9	0.939173
P20083	P0A6I9	0.2
P20083	P0AES6	0.2
P20083	P0A9S1	0.2
P20083	P0ACY9	0.2
P20083	P0A964	0.2
P20083	P0AE67	0.2
P20083	P12998	0.394519
P20083	P17315	0.353994
P20083	P17315	0.2
P20083	P52106	0.2
P20083	P46889	0.274664
P20083	P11553	0.2
P20083	P0A6F9	0.241065
P76577	P25539	0.2
P76577	P05055	0.419014
P76577	P25519	0.452709
P05459	P0AFP6	0.2
P37095	P15288	0.2
P37095	P00579	0.2
P37095	P77409	0.2
P37095	P0A910	0.2
P37095	P68767	0.2
P37095	P0A7C6	0.2
P37095	P0A6R0	0.2
P37095	P09372	0.342835
P37095	P30855	0.2
P37095	P28630	0.268442
P37095	P54745	0.368473
P37095	P52644	0.2
P15288	P15034	2.93768
P15288	P37751	0.2
P15288	P68767	0.2
P15288	P60560	0.88442
P15288	P64429	0.2
P15288	P09372	0.229757
P15288	P24182	0.44156
P15288	P0A6F9	1.0213
P15288	P29745	0.2
P15288	P42641	0.2
P04825	P03018	0.2
P04825	P77399	0.2
P04825	P0A6F5	0.325991
P04825	P0AB46	0.2
P04825	P0A6F9	0.367613
P04825	P77329	2.54658
P15034	P0AF26	0.2
P15034	P60560	1.11256
P15034	P0A6F9	1.29507
P21165	P33643	0.2
P21165	P76512	0.2
P21165	P19931	0.2
P29745	P09373	0.403734
P29745	P07004	0.2
P29745	P39453	0.382512
P29745	P71243	0.2
P29745	P27862	0.2
P29745	P75697	0.268981
P29745	P0A6M8	0.2
P29745	P0A858	0.443349
P29745	P0ABT2	0.2
P29745	P0A8H6	0.2
P29745	P0A7C6	0.2
P29745	P09372	0.249495
P29745	P23847	0.2
P29745	P05042	0.598208
Q57083	P30750	0.2
Q57083	P07012	0.2
Q57083	P37440	0.2
P09373	P31133	0.2
P09373	P21599	0.2
P09373	P37351	0.224645
P09373	P15082	0.229385
P09373	Q46812	0.25877
P09373	P33570	0.250934
P09373	P39453	1.21867
P09373	P23917	0.30538
P09373	P37751	0.367453
P09373	P07021	0.505601
P09373	P39274	0.435078
P09373	P39274	0.2
P09373	P39172	0.2
P09373	P39180	0.234727
P09373	P0A858	1.55823
P09373	P0A836	0.464463
P09373	P0A6Q3	0.2
P09373	P0A910	0.52743
P09373	P0AC53	0.2
P09373	P0A901	0.280421
P09373	P61320	0.2
P09373	P0A948	0.2
P09373	P0A759	0.226345
P09373	P0A8N5	1.08723
P09373	P0ABU7	0.329736
P09373	P0C054	0.224645
P09373	P0A9L8	0.225467
P09373	P0AF67	0.2
P09373	P68066	4.03961
P09373	P0AD33	3.07971
P09373	P0ADN0	0.2
P09373	P0AFW2	0.2
P09373	P0AB03	0.2
P09373	P06961	0.2
P09373	P05852	0.2
P09373	P15038	0.391001
P32674	P64506	0.2
P32674	P05055	1.63355
P32674	P21513	2.35208
P32674	P02358	0.320669
P32674	P02359	0.2
P32674	P10902	0.471505
P32674	P09372	0.979102
P32674	P07913	4.12968
P32674	P12998	1.58267
P32674	P15038	0.28296
P32674	P25519	1.85409
P36938	P23538	5.06699
P36938	P21499	0.2
P36938	P37666	0.2
P36938	P23917	0.577611
P36938	P0A870	9.15968
P36938	P0A6A6	1.56884
P36938	P0A717	0.2
P36938	P0ACV4	0.276047
P36938	P24182	0.2
P36938	P46923	0.2
P36938	P23865	0.2
P24207	P0ACD4	0.2
P16682	P39367	0.2
P16685	P16678	0.2
P16685	P0ACI0	0.2
P16686	P16678	0.2
P16687	P16678	0.786646
P16687	P76339	0.2
P16687	P0ACI0	0.626651
P16687	P0ACB7	1.13863
P16687	P0AFI0	0.2
P16687	P0AFP4	0.870452
P16687	P32131	0.2
P16688	P16678	2.25326
P16688	P0ACB7	3.48522
P16678	P0A7M2	0.2
P16678	P0A6T1	0.2
P16678	P0AG80	0.2
P16678	P0ACB7	3.48522
P00634	P31133	0.2
P00634	P09546	0.2
P00634	P0AEG4	0.2
P00634	P0A759	0.2
P00634	P0A705	0.393248
P00634	P0ABU7	0.261985
P00634	P0ABG4	0.2
P00634	P0A944	0.2
P00634	P46923	0.2
P00634	P08400	0.2
P02932	P19934	0.2
P02932	P36979	0.497454
P02932	P30871	0.373821
P02932	P42641	0.2
P02932	P0AFP6	0.2
P02932	P0ADQ7	0.387727
P02932	P52094	0.413326
P23836	P23837	0.2
P23836	P0A9X4	0.954259
P23836	P0A7V3	0.2
P23836	P62399	0.32444
P23836	P0A705	0.2
P23836	P0AES6	0.515886
P23836	P0C8J8	0.88442
P23836	P09372	0.292803
P08400	P36979	0.2
P08400	P0AFJ5	0.2
P45548	P36683	0.2
P00914	P75876	0.2
P00914	P68739	0.2
P77170	P75959	0.2
P77170	P09151	0.2
P77170	P07913	0.2
P77170	P06959	0.2
P77170	P28905	0.2
P77170	P25888	1.25596
P77170	P37351	1.03321
P77170	P37351	0.554945
P77170	P37351	2.32896
P77170	P37351	1.24758
P77170	P37351	0.338034
P77170	P37351	0.304551
P77170	P02413	0.359994
P77170	P02413	0.88442
P77170	P02413	0.448579
P77170	P02413	0.568091
P77170	P02413	0.637795
P77170	P02413	0.2
P77170	P13445	0.96655
P77170	P13445	0.870452
P77170	P13445	1.48972
P77170	P02359	1.0162
P77170	P02359	0.423484
P77170	P02359	0.318647
P77170	P21507	2.69636
P77170	P37765	2.73046
P77170	P75697	0.347816
P77170	P09372	0.438636
P77170	P09151	0.213803
P77170	P12998	0.888671
P77170	P12998	0.547642
P77170	P12998	0.694017
P77170	P36683	0.971902
P26647	P0A7K2	0.2
P27247	P0A8N3	0.2
P21369	P19934	0.2
P18133	P02413	0.278219
P18133	P02413	0.255682
P18133	P33024	0.2
P18133	P75697	0.2
P18133	P12998	0.2
P05055	P23830	2.13248
P05055	P09377	4.14226
P05055	P21513	9.50167
P05055	P37351	1.55009
P05055	P37351	1.44426
P05055	P37351	2.40781
P05055	P37351	0.796206
[truncated: 9,804 more rows]
