# Supplementary material for: Identifying protein complexes based on density and modularity in protein-protein interaction network
Source: BMC Syst Biol. 2013 Oct 23;7(Suppl 4):S12. doi: 10.1186/1752-0509-7-S4-S12 (PMC3854919; doi:10.1186/1752-0509-7-S4-S12)
Supplement: Additional file 3 — The known protein complexes of S.cerevisiae. Description: This file provides the known protein complexes of S.cerevisiae which is obtained in [36]. [file 1752-0509-7-S4-S12-S3.xls]

## Sheet: Sheet1
Complex	1	3
YNL021W
YDR295C
YPR179C
Complex	2	10
YKR068C
YML077W
YDR108W
YGR166W
YDR407C
YMR218C
YBR254C
YDR246W
YDR472W
YOR115C
Complex	3	2
YCR066W
YGL058W
Complex	4	4
YJL065C
YDR121W
YOR304W
YGL133W
Complex	5	2
YPL096W
YEL037C
Complex	6	5
YPL048W
YAL003W
YPR080W
YBR118W
YKL081W
Complex	7	3
YLR424W
YKR022C
YGL120C
Complex	8	2
YBR160W
YDL155W
Complex	9	2
YNL085W
YGR178C
Complex	10	8
YJL085W
YBR102C
YLR166C
YGL233W
YER008C
YDR166C
YIL068C
YPR055W
Complex	11	3
YDR265W
YMR026C
YJL210W
Complex	12	3
YBR112C
YNL167C
YCR084C
Complex	13	4
YIL033C
YJL164C
YPL203W
YKL166C
Complex	14	2
YOL013C
YLR207W
Complex	15	7
YIL062C
YLR370C
YKL013C
YNR035C
YBR234C
YDL029W
YJR065C
Complex	16	4
YDR013W
YJL072C
YOL146W
YDR489W
Complex	17	3
YNL072W
YDR279W
YLR154C
Complex	18	3
YIL079C
YJL050W
YOL115W
Complex	19	14
YER012W
YOR362C
YPR103W
YJL001W
YFR050C
YMR314W
YOL038W
YBL041W
YML092C
YGR135W
YOR157C
YGR253C
YER094C
YGL011C
Complex	20	3
YPL049C
YDR480W
YHR084W
Complex	21	6
YBR123C
YAL001C
YGR047C
YDR362C
YOR110W
YPL007C
Complex	22	12
YOR210W
YOL005C
YOR151C
YIL021W
YJL140W
YBR154C
YDR404C
YOR224C
YGL070C
YHR143W-A
YDL140C
YPR187W
Complex	23	4
YBL008W
YOR038C
YJR140C
YBR215W
Complex	24	4
YKL112W
YPL046C
YBR114W
YJR052W
Complex	25	3
YLR233C
YLR318W
YIL009C-A
Complex	26	2
YOL124C
YNR046W
Complex	27	2
YLR229C
YHL007C
Complex	28	6
YML065W
YBR060C
YLL004W
YPR162C
YNL261W
YHR118C
Complex	29	2
YLR270W
YOR173W
Complex	30	2
YDL017W
YDR052C
Complex	31	4
YAL010C
YHR083W
YMR060C
YNL026W
Complex	32	2
YMR038C
YJR104C
Complex	33	9
YNL221C
YNL282W
YBR257W
YAL033W
YGR030C
YBR167C
YBL018C
YIR015W
YHR062C
Complex	34	13
YEL027W
YHR026W
YDL185W
YPL234C
YHR039C-A
YPR036W
YBR127C
YOR332W
YKL080W
YLR447C
YGR020C
YEL051W
YOR270C
Complex	35	2
YLR163C
YHR024C
Complex	36	2
YNL244C
YMR260C
Complex	37	4
YKR020W
YDR484W
YJL029C
YDR027C
Complex	38	2
YMR167W
YPL164C
Complex	39	3
YBR217W
YMR159C
YPL149W
Complex	40	2
YNL076W
YGL252C
Complex	41	2
YPL082C
YER148W
Complex	42	7
YGL194C
YIL112W
YDR155C
YOL068C
YKR029C
YBR103W
YCR033W
Complex	43	3
YLR207W
YJL034W
YDR057W
Complex	44	2
YPR180W
YDR390C
Complex	45	2
Q0120
YLR382C
Complex	46	2
YJL098W
YDL047W
Complex	47	4
YGL237C
YBL021C
YKL109W
YOR358W
Complex	48	3
YPL002C
YJR102C
YLR417W
Complex	49	2
YER159C
YDR397C
Complex	50	2
YLR060W
YFL022C
Complex	51	2
YOL001W
YPL031C
Complex	52	3
YGL174W
YLR016C
YIR005W
Complex	53	2
YLR246W
YOL110W
Complex	54	3
Q0045
YML129C
YLR203C
Complex	55	5
YNR038W
YOL144W
YLR221C
YKL014C
YJR041C
Complex	56	10
YNL221C
YNL282W
YBR257W
YAL033W
YGR030C
YBR167C
YBL018C
YLR145W
YHR062C
YDR478W
Complex	57	4
YMR059W
YLR105C
YAR008W
YPL083C
Complex	58	2
YDR137W
YLR039C
Complex	59	4
YOR310C
YDL014W
YEL026W
YLR197W
Complex	60	2
YGL033W
YGL183C
Complex	61	21
YPL178W
YLR116W
YKL074C
YMR125W
YER029C
YGR074W
YLR275W
YLR147C
YOR159C
YFL017W-A
YPR182W
YDL087C
YBR119W
YHR086W
YML046W
YKL012W
YDR235W
YIL061C
YDR240C
YGR013W
YLR298C
Complex	62	12
YFL039C
YJL081C
YNL059C
YOR141C
YFL013C
YLR052W
YOR189W
YGL150C
YDL002C
YDR190C
YPL235W
YPL129W
Complex	63	2
YBR228W
YLR135W
Complex	64	3
YDR075W
YNL201C
YBL046W
Complex	65	8
YBL026W
YLR438C-A
YER112W
YER146W
YDR378C
YNL147W
YJR022W
YMR268C
Complex	66	2
YBR160W
YPL256C
Complex	67	2
YML085C
YFL037W
Complex	68	15
YDR301W
YLR115W
YJR093C
YER133W
YKL059C
YKR002W
YNL317W
YAL043C
YGR156W
YDR195W
YNL222W
YKL018W
YOR179C
YLR277C
YPR107C
Complex	69	4
YNL102W
YBL035C
YIR008C
YKL045W
Complex	70	3
YDL042C
YLR442C
YDR227W
Complex	71	2
YKL193C
YER133W
Complex	72	2
YLL010C
YOR043W
Complex	73	2
YHR005C-A
YEL020W-A
Complex	74	4
YOR026W
YGL116W
YJL030W
YJL013C
Complex	75	3
YIL153W
YDL047W
YMR028W
Complex	76	2
YPL169C
YKL186C
Complex	77	2
YJR089W
YBR156C
Complex	78	2
YOR178C
YER133W
Complex	79	2
YOR005C
YGL090W
Complex	80	2
YBR160W
YPR120C
Complex	81	2
YFR040W
YDL047W
Complex	82	3
YGR009C
YPL232W
YAL030W
Complex	83	4
YBR126C
YDR074W
YMR261C
YML100W
Complex	84	2
YHR195W
YAR042W
Complex	85	25
YPL042C
YNL025C
YCR081W
YDR443C
YNR010W
YOL051W
YPR070W
YMR112C
YDL005C
YOR174W
YHR058C
YOL135C
YBR193C
YGL151W
YPR168W
YGL025C
YLR071C
YBL093C
YNL236W
YHR041C
YER022W
YGR104C
YBR253W
YDR308C
YGL127C
Complex	86	4
YER072W
YFL004W
YPL019C
YJL012C
Complex	87	6
YLR238W
YNL127W
YMR052W
YFR008W
YMR029C
YDR200C
Complex	88	4
YAL041W
YJL157C
YJR086W
YOR212W
Complex	89	12
YPR034W
YMR033W
YGR275W
YDR073W
YNR023W
YOR290C
YBR289W
YHL025W
YPL016W
YJL176C
YPL129W
YFL049W
Complex	90	4
YHR186C
YNL006W
YPL180W
YJR066W
Complex	91	9
YJL002C
YOR103C
YOR085W
YDL232W
YGL226C-A
YML019W
YGL022W
YMR149W
YEL002C
Complex	92	2
YKL054C
YJR035W
Complex	93	3
YDL088C
YBL079W
YMR153W
Complex	94	5
YDR054C
YFL009W
YDL132W
YOR057W
YDR328C
Complex	95	3
YDL102W
YJR006W
YJR043C
Complex	96	3
YOL139C
YKR059W
YGR162W
Complex	97	3
YBR179C
YOR211C
YDR470C
Complex	98	4
YPR175W
YBR278W
YDR121W
YNL262W
Complex	99	2
YGL094C
YKL025C
Complex	100	3
YDR252W
YPL037C
YHR193C
Complex	101	7
YMR012W
YLR192C
YMR309C
YOR361C
YBR079C
YMR146C
YDR429C
Complex	102	2
YMR284W
YMR106C
Complex	103	5
YKL135C
YPR029C
YPL259C
YHL019C
YLR170C
Complex	104	4
YIL072W
YLR263W
YDR285W
YGL249W
Complex	105	3
YEL053C
YPR051W
YCR020C-A
Complex	106	2
YPR066W
YPL003W
Complex	107	2
YJL041W
YJL061W
Complex	108	3
YHR013C
YDL040C
YOR253W
Complex	109	2
YOL149W
YNL118C
Complex	110	3
YML102W
YBR195C
YPR018W
Complex	111	4
YDL132W
YJR090C
YOL133W
YDR328C
Complex	112	2
YDL056W
YLR182W
Complex	113	11
YGL200C
YAR002C-A
YAL007C
YML012W
YAL042W
YPL218W
YLR208W
YPL085W
YPR181C
YIL109C
YDL195W
Complex	114	4
YBR091C
YOR297C
YDL217C
YJL054W
Complex	115	5
YJL053W
YOR132W
YHR012W
YJL154C
YOR069W
Complex	116	8
YGL223C
YGR120C
YER157W
YPR105C
YNL051W
YNL041C
YGL005C
YML071C
Complex	117	2
YOR321W
YDL093W
Complex	118	8
YBR009C
YNL030W
YBR010W
YNL031C
YDR225W
YBL003C
YDR224C
YBL002W
Complex	119	3
YLR381W
YPR046W
YJR135C
Complex	120	3
YDL126C
YGR048W
YBR170C
Complex	121	3
YGR238C
YHR158C
YAL024C
Complex	122	2
YGR188C
YOR026W
Complex	123	3
YGL208W
YDR477W
YGL115W
Complex	124	3
YGL020C
YER083C
YDL100C
Complex	125	2
YNL233W
YER133W
Complex	126	7
YMR078C
YHR191C
YCL016C
YJR068W
YNL290W
YOL094C
YBR087W
Complex	127	2
YJL115W
YPL153C
Complex	128	14
YJR063W
YPR010C
YDR156W
YOR341W
YJL148W
YOR340C
YNL248C
YOR210W
YBR154C
YOR224C
YHR143W-A
YNL113W
YPR110C
YPR187W
Complex	129	2
YAL051W
YOR363C
Complex	130	18
YBL099W
YLR295C
YPL271W
YDL004W
YDR377W
YML081C-A
YOL077W-A
YJR121W
YPR020W
YBR039W
YPL078C
YDR298C
Q0085
YKL016C
Q0080
YDL181W
Q0130
YDR322C-A
Complex	131	44
YCR046C
YCR071C
YGL068W
YDR405W
YKL167C
YNL005C
YDR116C
YNL284C
YDL202W
YKR006C
YLR312W-A
YBL038W
YNL252C
YNL185C
YKR085C
YNL177C
YOR150W
YMR193W
YGR076C
YBR282W
YDR462W
YMR024W
YKL138C
YCR003W
YMR286W
YDR322W
YBR122C
YBR268W
YKL170W
YML009C
YLR439W
YPL173W
YMR225C
YJL096W
YNR022C
YPR100W
YHR147C
YDR237W
YJL063C
YGR220C
YEL050C
YDR115W
YML025C
YPL183W-A
Complex	132	2
YML067C
YAL042W
Complex	133	14
YER029C
YGR074W
YLR275W
YLR147C
YOR159C
YFL017W-A
YPR182W
YKL173W
YBL074C
YER172C
YHR165C
YDR243C
YHR156C
YPR082C
Complex	134	2
YNL325C
YLR386W
Complex	135	2
YGL087C
YDR092W
Complex	136	2
YGR098C
YDR113C
Complex	137	6
YML105C
YDL092W
YKL122C
YPR088C
YPL243W
YPL210C
Complex	138	3
YKL189W
YHR102W
YOR353C
Complex	139	2
YPL004C
YGR086C
Complex	140	2
YMR167W
YLR035C
Complex	141	3
YOR346W
YPL167C
YIL139C
Complex	142	4
YDR138W
YML062C
YNL139C
YHR167W
Complex	143	8
YIL142W
YJL014W
YDL143W
YJR064W
YDR188W
YJL111W
YJL008C
YDR212W
Complex	144	2
YDR180W
YER147C
Complex	145	4
YKR054C
YDR424C
YMR299C
YDR488C
Complex	146	3
YPL129W
YGR186W
YGR005C
Complex	147	3
YLR398C
YPR189W
YGL213C
Complex	148	2
YGL047W
YBR070C
Complex	149	3
YJR033C
YDR202C
YDR328C
Complex	150	2
YBR045C
YER133W
Complex	151	2
YOL067C
YBL103C
Complex	152	6
YGR200C
YPL086C
YPL101W
YMR312W
YHR187W
YLR384C
Complex	153	2
YGL195W
YFR009W
Complex	154	5
YJR082C
YBL052C
YPL129W
YOR064C
YPR031W
Complex	155	2
YDL127W
YPL031C
Complex	156	4
YBR128C
YBR097W
YPL120W
YLR240W
Complex	157	3
YER025W
YJR007W
YPL237W
Complex	158	3
YIL125W
YDR148C
YFL018C
Complex	159	4
YBR211C
YPL018W
YDR318W
YGR179C
Complex	160	2
YOL076W
YPR131C
Complex	161	7
YBR109C
YNL225C
YOR373W
YDR356W
YPL124W
YKL042W
YAL047C
Complex	162	4
YGR206W
YLR119W
YCL008C
YPL065W
Complex	163	3
YPL001W
YEL056W
YLL022C
Complex	164	2
YJL005W
YNL138W
Complex	165	3
YPL194W
YLR288C
YOR368W
Complex	166	3
YHR085W
YNL182C
YHR197W
Complex	167	2
YMR108W
YCL009C
Complex	168	2
YGL134W
YPL031C
Complex	169	2
YGR132C
YGR231C
Complex	170	5
YOR217W
YJR068W
YNL290W
YOL094C
YBR087W
Complex	171	28
YER172C
YPR082C
YBL026W
YLR438C-A
YER112W
YER146W
YDR378C
YNL147W
YJR022W
YGR006W
YDR473C
YGR091W
YGR075C
YPR178W
YBR055C
YHR165C
YER029C
YGR074W
YLR275W
YLR147C
YOR159C
YFL017W-A
YPR182W
YKL173W
YEL026W
YDL098C
YOR308C
YBR152W
Complex	172	2
YOL096C
YDR204W
Complex	173	2
YCL044C
YPR024W
Complex	174	7
YLR418C
YOL145C
YDR138W
YOR123C
YBR279W
YGL244W
YAL021C
Complex	175	3
YFR028C
YJL076W
YDL042C
Complex	176	2
YGR063C
YML010W
Complex	177	2
YBR160W
YMR199W
Complex	178	2
YML069W
YGL207W
Complex	179	17
YOR207C
YOR210W
YBR154C
YOR224C
YHR143W-A
YDR045C
YJL011C
YNL113W
YKL144C
YNL151C
YNR003C
YKR025W
YPR110C
YDL150W
YPR190C
YPR187W
YOR116C
Complex	180	2
YFL034C-B
YNL161W
Complex	181	2
YGR240C
YMR205C
Complex	182	3
YDL175C
YJL050W
YOL115W
Complex	183	3
YNL039W
YGR246C
YER148W
Complex	184	10
Q0105
YBL045C
YOR065W
YHR001W-A
YPR191W
YFR033C
YDR529C
YJL166W
YGR183C
YEL024W
Complex	185	3
YDL113C
YJL036W
YDR425W
Complex	186	3
YIR017C
YPL038W
YNL103W
Complex	187	2
YHR098C
YPR181C
Complex	188	2
YLR226W
YPR161C
Complex	189	2
YDL095W
YAL023C
Complex	190	2
YFR030W
YJR137C
Complex	191	4
YBL016W
YLR362W
YDR103W
YDL159W
Complex	192	2
YAR014C
YER133W
Complex	193	2
YMR058W
YER145C
Complex	194	2
YER017C
YMR089C
Complex	195	3
YKL139W
YJL006C
YML112W
Complex	196	2
YLL002W
YNL246W
Complex	197	3
YER070W
YJL026W
YGR180C
Complex	198	2
YPL147W
YKL188C
Complex	199	3
YHR172W
YNL126W
YLR212C
Complex	200	3
YGR163W
YKR007W
YBR077C
Complex	201	4
YMR042W
YML099C
YDR173C
YMR043W
Complex	202	2
YGL051W
YAR033W
Complex	203	2
YOL090W
YCR092C
Complex	204	2
YDR221W
YBR229C
Complex	205	2
YJL090C
YKL108W
Complex	206	5
YLR088W
YLR459W
YHR188C
YDR434W
YDR331W
Complex	207	2
YGL155W
YKL019W
Complex	208	2
YKL182W
YPL231W
Complex	209	2
YNL037C
YOR136W
Complex	210	3
YMR224C
YNL250W
YDR369C
Complex	211	2
Q0115
YIR021W
Complex	212	2
YMR192W
YPL249C
Complex	213	12
YKL185W
YPL181W
YAL013W
YNL097C
YNL330C
YBR095C
YDL076C
YMR263W
YIL084C
YOL004W
YPL139C
YDR207C
Complex	214	3
YGL190C
YDL134C
YAL016W
Complex	215	18
YPL213W
YIR009W
YML049C
YMR288W
YIR005W
YOR319W
YDL030W
YDL043C
YJL203W
YMR240C
YNL286W
YER029C
YGR074W
YLR275W
YLR147C
YOR159C
YFL017W-A
YPR182W
Complex	216	2
YGR181W
YJR135W-A
Complex	217	11
Q0045
YLR038C
YGL191W
Q0250
Q0275
YGL187C
YNL052W
YHR051W
YMR256C
YLR395C
YDL067C
Complex	218	2
YHL002W
YNR006W
Complex	219	4
YJR005W
YBL037W
YOL062C
YJR058C
Complex	220	3
YER087C-B
YLR378C
YDR086C
Complex	221	13
YFL039C
YJL081C
YLR085C
YDR190C
YPL235W
YAL011W
YGR002C
YBR231C
YLR385C
YDR334W
YML041C
YDR485C
YNL107W
Complex	222	2
YPL219W
YPL031C
Complex	223	3
YMR028W
YDL134C
YPL152W
Complex	224	8
YER038C
YEL019C
YLR007W
YDR288W
YDL105W
YML023C
YOL034W
YLR383W
Complex	225	8
YOL078W
YMR068W
YJL058C
YNL006W
YIL105C
YNL047C
YKL203C
YER093C
Complex	226	2
YNL289W
YPL031C
Complex	227	4
YDR019C
YMR189W
YAL044C
YFL018C
Complex	228	2
YMR095C
YMR096W
Complex	229	2
YPL075W
YNL199C
Complex	230	2
YHR004C
YAL009W
Complex	231	4
YIR010W
YAL034W-A
YJR112W
YPL233W
Complex	232	2
YBR112C
YCR084C
Complex	233	5
YGR003W
YNL230C
YPL046C
YBR114W
YJR052W
Complex	234	3
YAR007C
YNL312W
YJL173C
Complex	235	2
YPL050C
YML115C
Complex	236	6
YOR232W
YJL104W
YKR065C
YLR008C
YJR045C
YIL022W
Complex	237	10
YKL052C
YDR016C
YKR083C
YBR233W-A
YDR320C-A
YGR113W
YGL061C
YKL138C-A
YDR201W
YKR037C
Complex	238	8
YDR255C
YCL039W
YMR135C
YBR105C
YIL017C
YGL227W
YIL097W
YDL176W
Complex	239	2
YBR131W
YGL124C
Complex	240	2
YDR076W
YDR004W
Complex	241	2
YOR303W
YJR109C
Complex	242	2
YBR160W
YLR210W
Complex	243	2
YBR160W
YGR108W
Complex	244	2
YMR287C
YPL029W
Complex	245	2
YNL230C
YPL046C
Complex	246	2
YDL013W
YER116C
Complex	247	2
YBR160W
YAL040C
Complex	248	5
YGR262C
YML036W
YJL184W
YKR038C
YKR095W-A
Complex	249	81
YLR075W
YPR102C
YGR085C
YEL054C
YDR418W
YDL082W
YMR142C
YKL006W
YHL001W
YLR029C
YMR121C
YIL133C
YNL069C
YKL180W
YJL177W
YOL120C
YNL301C
YBR084C-A
YBL027W
YPL220W
YGL135W
YMR242C
YOR312C
YBR191W
YPL079W
YLR061W
YFL034C-A
YBL087C
YER117W
YGL031C
YGR148C
YOL127W
YLR344W
YGR034W
YHR010W
YDR471W
YGL103W
YFR032C-A
YFR031C-A
YIL018W
YOR063W
YGL030W
YDL075W
YLR406C
YBL092W
YPL143W
YOR234C
YER056C-A
YIL052C
YDL191W
YDL136W
YMR194W
YPL249C-A
YLR185W
YDR500C
YLR325C
YJL189W
YIL148W
YKR094C
YDL184C
YDL133C-A
YNL162W
YHR141C
YPR043W
YJR094W-A
YBR031W
YDR012W
YPL131W
YML073C
YLR448W
YGL076C
YPL198W
YHL033C
YLL045C
YGL147C
YNL067W
YLR340W
YDL081C
YDL130W
YOL039W
YDR382W
Complex	250	3
YDL207W
YIL115C
YJL061W
Complex	251	10
YPR025C
YDL108W
YDR460W
YER171W
YLR005W
YIL143C
YDR311W
YPL122C
YPR056W
YDR079C-A
Complex	252	2
YOR206W
YLR002C
Complex	253	4
YDR439W
YER106W
YCR086W
YPL204W
Complex	254	2
YMR296C
YDR062W
Complex	255	15
YER148W
YGR274C
YDR167W
YML015C
YDR145W
YML098W
YPL129W
YCR042C
YPL011C
YMR005W
YBR198C
YGL112C
YMR227C
YML114C
YMR236W
Complex	256	2
YBR036C
YBR161W
Complex	257	2
YDL201W
YDR165W
Complex	258	7
YEL055C
YPL126W
YDR324C
YGR128C
YHR196W
YJL109C
YMR093W
Complex	259	5
YIL026C
YDL003W
YPR007C
YFL008W
YJL074C
Complex	260	2
YPL121C
YHR079C-A
Complex	261	2
YJR086W
YOR212W
Complex	262	3
YER019C-A
YBR283C
YDR086C
Complex	263	3
YGL105W
YGL245W
YGR264C
Complex	264	4
YIR022W
YJR010C-A
YML055W
YLR066W
Complex	265	2
YMR167W
YNL082W
Complex	266	12
YNL232W
YOL021C
YHR081W
YGR158C
YHR069C
YOL142W
YDL111C
YCR035C
YDR280W
YGR095C
YOR001W
YGR195W
Complex	267	2
YDR159W
YOL072W
Complex	268	4
YOR039W
YLR223C
YCL031C
YGR090W
Complex	269	2
YGL086W
YJL030W
Complex	270	3
YMR080C
YHR077C
YGR072W
Complex	271	2
YLR342W
YPR165W
Complex	272	6
YNL138W-A
YMR240C
YMR288W
YOR319W
YPR094W
YML049C
Complex	273	2
YNR051C
YER151C
Complex	274	13
YFL039C
YJL081C
YPR023C
YEL018W
YJR082C
YNL136W
YFL024C
YOR244W
YGR002C
YHR099W
YDR359C
YNL107W
YHR090C
Complex	275	2
YOL090W
YDR097C
Complex	276	2
YPL248C
YML051W
Complex	277	3
YNL084C
YIR006C
YBL007C
Complex	278	2
YBR160W
YGR109C
Complex	279	3
YMR127C
YDR181C
YOR213C
Complex	280	4
YIL035C
YOR061W
YGL019W
YOR039W
Complex	281	3
YDL043C
YJL203W
YDL030W
Complex	282	2
YCR009C
YDR388W
Complex	283	2
YPR144C
YDL148C
Complex	284	2
YGR032W
YPR054W
Complex	285	8
YDL145C
YER122C
YFR051C
YPL010W
YNL287W
YDR238C
YGL137W
YIL076W
Complex	286	4
YJL041W
YFR002W
YGL172W
YGR119C
Complex	287	2
YCR086W
YDR439W
Complex	288	3
YPL022W
YML095C
YMR201C
Complex	289	3
YFL005W
YGR009C
YPR032W
Complex	290	6
YDL192W
YMR237W
YKR027W
YOR299W
YLR330W
YJL099W
Complex	291	4
YKL148C
YLL041C
YKL141W
YDR178W
Complex	292	15
YNL172W
YDL008W
YLR127C
YDR118W
YOR249C
YLR102C
YKL022C
YGL116W
YHR166C
YFR036W
YBL084C
YGL003C
YGL240W
YIR025W
YDR260C
Complex	293	2
YMR055C
YJR053W
Complex	294	2
YPL055C
YDL074C
Complex	295	3
YHR005C
YJR086W
YOR212W
Complex	296	3
YLR329W
YHR157W
YHL022C
Complex	297	2
YGL206C
YGR167W
Complex	298	2
YKL028W
YKR062W
Complex	299	2
YDL090C
YKL019W
Complex	300	4
YOL069W
YMR117C
YER018C
YIL144W
Complex	301	5
YPR023C
YMR075W
YNL330C
YOL004W
YPL139C
Complex	302	2
YDR517W
YDL099W
Complex	303	2
YPL167C
YIL139C
Complex	304	6
YLR274W
YBR202W
YPR019W
YBL023C
YEL032W
YGL201C
Complex	305	5
YML121W
YGR163W
YKL143W
YKR007W
YBR077C
Complex	306	10
YNL232W
YOL021C
YGR158C
YHR069C
YOL142W
YDL111C
YCR035C
YDR280W
YGR095C
YGR195W
Complex	307	2
YMR023C
YGL236C
Complex	308	6
YCL031C
YGR090W
YIL035C
YOR061W
YGL019W
YOR039W
Complex	309	17
YPR034W
YMR033W
YCR020W-B
YBL006C
YMR091C
YGR056W
YLR357W
YDR303C
YHR056C
YKR008W
YLR033W
YCR052W
YFR037C
YML127W
YGR275W
YLR321C
YIL126W
Complex	310	3
YFR044C
YBR281C
YNL191W
Complex	311	3
YGL246C
YOR048C
YDR289C
Complex	312	2
YJR094C
YDR207C
Complex	313	2
YGL130W
YPL228W
Complex	314	2
YEL037C
YER162C
Complex	315	6
YLR148W
YMR231W
YDR495C
YPL045W
YLR396C
YAL002W
Complex	316	5
YER173W
YJR068W
YNL290W
YOL094C
YBR087W
Complex	317	3
YER030W
YDR224C
YOL012C
Complex	318	3
YLR191W
YGL153W
YNL214W
Complex	319	6
YNL153C
YEL003W
YML094W
YGR078C
YJL179W
YLR200W
Complex	320	8
YER025W
YMR309C
YOR361C
YNL244C
YJR007W
YPL237W
YMR146C
YPR041W
Complex	321	20
YDR448W
YER164W
YGR252W
YPL254W
YDR176W
YPL047W
YCL010C
YGL066W
YOL148C
YDR392W
YBR081C
YLR055C
YBR111W-A
YDR167W
YDR145W
YBR198C
YGL112C
YMR236W
YHR099W
YMR223W
Complex	322	3
YPL255W
YGL075C
YLR457C
Complex	323	2
YOR106W
YGL212W
Complex	324	2
YBR098W
YDR386W
Complex	325	3
YDL084W
YNL253W
YDR381W
Complex	326	8
YLL036C
YMR213W
YJR050W
YLR117C
YDR416W
YGR129W
YBR188C
YPR101W
Complex	327	2
YJL088W
YPL111W
Complex	328	5
YML029W
YBR201W
YDR057W
YOL013C
YLR207W
Complex	329	3
YMR150C
YMR035W
YEL059C-A
Complex	330	13
YEL027W
YHR026W
YMR054W
YDL185W
YPL234C
YHR039C-A
YPR036W
YBR127C
YOR332W
YKL080W
YLR447C
YGR020C
YEL051W
Complex	331	7
YGR258C
YER171W
YLR005W
YIL143C
YDR311W
YPL122C
YPR056W
Complex	332	2
YER111C
YLR182W
Complex	333	2
YGR092W
YIL106W
Complex	334	2
YHR064C
YGR285C
Complex	335	9
YGR134W
YNL288W
YAL021C
YDL165W
YCR093W
YER068W
YIL038C
YPR072W
YNR052C
Complex	336	5
YBL097W
YFR031C
YLR086W
YDR325W
YLR272C
Complex	337	6
YNL258C
YGL145W
YDR498C
YLR440C
YGL098W
YOR075W
Complex	338	2
YER048W-A
YCL017C
Complex	339	2
YNL015W
YLR043C
Complex	340	3
YOR317W
YMR246W
YBR041W
Complex	341	6
YNL099C
YNL056W
YNL032W
YCR095C
YHL029C
YDR067C
Complex	342	2
YNL124W
YIL104C
Complex	343	2
YDR141C
YNL297C
Complex	344	7
YNL071W
YFL018C
YER178W
YBR221C
YGR193C
YIL042C
YOR090C
Complex	345	2
YDR172W
YBR143C
Complex	346	2
YDR009W
YML051W
Complex	347	3
YDR422C
YDR477W
YGL115W
Complex	348	17
YDR448W
YER164W
YGR252W
YPL254W
YDR176W
YGL252C
YGL066W
YOL148C
YDR392W
YBR081C
YDR167W
YDR145W
YBR198C
YGL112C
YMR236W
YHR099W
YMR223W
Complex	349	5
YOR250C
YOL123W
YDR228C
YMR061W
YGL044C
Complex	350	4
YPL094C
YOR254C
YBR171W
YLR292C
Complex	351	2
YJL071W
YER069W
Complex	352	2
YNL062C
YJL125C
Complex	353	2
YML111W
YER125W
Complex	354	2
YOR142W
YGR244C
Complex	355	2
YFR013W
YBR245C
Complex	356	2
YOR194C
YKL058W
Complex	357	2
YMR275C
YER125W
Complex	358	57
YMR116C
YGR214W
YLR048W
YOR293W
YMR230W
YDR025W
YBR048W
YOR369C
YDR064W
YCR031C
YJL191W
YOL040C
YMR143W
YDL083C
YML024W
YDR447C
YDR450W
YML026C
YOL121C
YNL302C
[truncated: 328 more rows]
