# Supplementary material for: Identifying protein complexes based on density and modularity in protein-protein interaction network
Source: BMC Syst Biol. 2013 Oct 23;7(Suppl 4):S12. doi: 10.1186/1752-0509-7-S4-S12 (PMC3854919; doi:10.1186/1752-0509-7-S4-S12)
Supplement: Additional file 4 — The original data of Figure 3 to Figure 9. Description: This file provides the original data of Figure 3 to Figure 9. [file 1752-0509-7-S4-S12-S4.xls]

## Sheet: Sheet1
The original data of Figure 3
	ρ=0	ρ=0.2	ρ=0.4	ρ=0.6	ρ=0.8	ρ=1
0.1	0.543974	0.624642	0.644243	0.653514	0.672986	0.722859
0.2	0.412044	0.52602	0.510363	0.522924	0.521635	0.527086
0.3	0.30721	0.459803	0.448768	0.422111	0.419001	0.287747
0.4	0.23913	0.387006	0.369792	0.349367	0.330864	0.231511
0.5	0.185759	0.333333	0.313316	0.30203	0.287129	0.192869
0.6	0.136223	0.242938	0.247368	0.227041	0.238213	0.115702
0.7	0.0495356	0.147937	0.137566	0.13758	0.151365	0.0433333
0.8	0.0402477	0.113475	0.108322	0.10687	0.109317	0.0433333
0.9	0.0247678	0.0794326	0.0819022	0.0713376	0.0696517	0.0433333
1	0.0247678	0.0794326	0.0792602	0.0713376	0.0696517	0.0433333
The original data of Figure 4
	LF_PIN (ρ=0.2)	CMC (overlap_thres=0.5, merge_thres=0.15)	Core-Attachment	CPM (k=3)	Dpclus ( CPin=0.5, Din=0.9)	MCL (inflation=2.0)	NFC (α=1)	HC-PIN (λ=0.5,size=2)
0.1	0.734007	0.542478	0.284978	0.568528	0.335	0.31324	0.324324	0.577358
0.2	0.62963	0.218584	0.173785	0.375635	0.215833	0.187298	0.208494	0.449057
0.3	0.548822	0.187611	0.111193	0.335025	0.1225	0.141012	0.121622	0.339623
0.4	0.461279	0.169027	0.0964654	0.309645	0.108333	0.108719	0.0791506	0.286792
0.5	0.397306	0.133628	0.0854197	0.279188	0.0908333	0.0904198	0.0501931	0.25283
0.6	0.289562	0.10354	0.0633284	0.208122	0.0775	0.050592	0.0250965	0.2
0.7	0.175084	0.0530973	0.0427099	0.101523	0.0433333	0.0258342	0.011583	0.116981
0.8	0.13468	0.0353982	0.0324006	0.0812183	0.0283333	0.0193757	0.00965251	0.0830189
0.9	0.0942761	0.020354	0.0235641	0.0609137	0.0225	0.0161464	0.00965251	0.0641509
1	0.0942761	0.0185841	0.0228277	0.0558376	0.0225	0.0161464	0.00965251	0.0641509
The original data of Figure 5
	LF_PIN (ρ=0.2)	CMC (overlap_thres=0.5, merge_thres=0.15)	Core-Attachment	CPM (k=3)	Dpclus ( CPin=0.5, Din=0.9)	MCL (inflation=2.0)	NFC (α=1)	HC-PIN (λ=0.5,size=2)
0.1	0.624642	0.66522	0.422489	0.386207	0.488457	0.440575	0.374582	0.494346
0.2	0.52602	0.31687	0.268334	0.247906	0.324155	0.264438	0.237885	0.372457
0.3	0.459803	0.275862	0.171786	0.22	0.184557	0.197587	0.137255	0.271903
0.4	0.387006	0.249022	0.149118	0.202995	0.162602	0.15188	0.0887446	0.228571
0.5	0.333333	0.197128	0.131743	0.182119	0.13608	0.125937	0.056338	0.200299
0.6	0.242938	0.152642	0.0975057	0.135537	0.116032	0.0703593	0.0281385	0.157738
0.7	0.147937	0.078125	0.0657224	0.0661157	0.0647169	0.0359013	0.012959	0.0921248
0.8	0.113475	0.0520156	0.0498301	0.0528926	0.0422886	0.026926	0.0107991	0.0653789
0.9	0.0794326	0.029909	0.0362401	0.0396694	0.0335821	0.0224383	0.0107991	0.0505201
1	0.0794326	0.0273082	0.0351076	0.0363636	0.0335821	0.0224383	0.0107991	0.0505201
The original data of Figure 6
	LF_PIN (ρ=0.2)	CMC (overlap_thres=0.5, merge_thres=0.15)	Core-Attachment	CPM (k=3)	Dpclus ( CPin=0.5, Din=0.9)	MCL (inflation=2.0)	NFC (α=1)	HC-PIN (λ=0.5,size=2)
0.1	0.242424	0.10885	0.0692194	0.116751	0.0933333	0.0893434	0.0984556	0.184906
0.2	0.178451	0.0566372	0.0441826	0.101523	0.0433333	0.0548977	0.0637066	0.120755
0.3	0.144781	0.0451327	0.0338733	0.0761421	0.0283333	0.0441335	0.0366795	0.0867925
0.4	0.0942761	0.0362832	0.0265096	0.0609137	0.0191667	0.0322928	0.027027	0.0490566
0.5	0.0673401	0.0256637	0.0228277	0.0456853	0.015	0.0247578	0.0212355	0.0415094
0.6	0.030303	0.0123894	0.0139912	0.0253807	0.00833333	0.0129171	0.011583	0.0226415
0.7	0.010101	0.00530973	0.00589102	0.0101523	0	0.00430571	0.003861	0.0113208
0.8	0.003367	0.00176991	0.00220913	0.00507614	0	0.00107643	0.0019305	0.00754717
0.9	0	0	0.000736377	0.00507614	0	0	0.0019305	0
1	0	0	0	0	0	0	0.0019305	0
The original data of Figure 7
	LF_PIN (ρ=0.2)	CMC (overlap_thres=0.5, merge_thres=0.15)	Core-Attachment	CPM (k=3)	Dpclus ( CPin=0.5, Din=0.9)	MCL (inflation=2.0)	NFC (α=1)	HC-PIN (λ=0.5,size=2)
0.1	0.360902	0.19279	0.127717	0.160839	0.16944	0.161951	0.168595	0.280802
0.2	0.268354	0.103981	0.0826446	0.138889	0.0807453	0.100394	0.109635	0.182857
0.3	0.22108	0.0834015	0.0634483	0.10453	0.0527541	0.0807882	0.0630182	0.130312
0.4	0.14433	0.0671031	0.0497925	0.0839161	0.0356866	0.0591133	0.046281	0.0734463
0.5	0.103093	0.047502	0.0428473	0.0629371	0.0279286	0.0452311	0.0363636	0.0621469
0.6	0.0465116	0.022932	0.0262612	0.034965	0.0155159	0.0235756	0.019802	0.0338983
0.7	0.015544	0.00984413	0.0110574	0.013986	0	0.00785855	0.00658979	0.0169492
0.8	0.00518135	0.00328138	0.00414651	0.00699301	0	0.00196464	0.00329489	0.0112994
0.9	0	0	0.00138217	0.00699301	0	0	0.00329489	0
1	0	0	0	0	0	0	0.00329489	0
The original data of Figure 8
	LF_PIN (ρ=0.2)	CMC (overlap_thres=0.5, merge_thres=0.15)	Core-Attachment	CPM (k=3)	Dpclus ( CPin=0.5, Din=0.9)	MCL (inflation=2.0)	NFC (α=1)	HC-PIN (λ=0.5,size=2)
0.1	0.484848	0.447788	0.188513	0.401015	0.2275	0.19268	0.183398	0.411321
0.2	0.367003	0.150442	0.0964654	0.213198	0.133333	0.0990312	0.0984556	0.301887
0.3	0.319865	0.127434	0.056701	0.182741	0.0716667	0.0667384	0.034749	0.215094
0.4	0.249158	0.110619	0.0486009	0.167513	0.06	0.0409042	0.011583	0.173585
0.5	0.205387	0.0831858	0.0397644	0.147208	0.05	0.0290635	0.00579151	0.150943
0.6	0.13468	0.0654867	0.0250368	0.0913706	0.0433333	0.01507	0	0.124528
0.7	0.0707071	0.0247788	0.0125184	0.0406091	0.0166667	0.00538213	0	0.0566038
0.8	0.047138	0.0159292	0.00810015	0.0253807	0.00833333	0.00322928	0	0.0415094
0.9	0.047138	0.00884956	0.00810015	0.0203046	0.0075	0.00322928	0	0.0415094
1	0.047138	0.00884956	0.00810015	0.0203046	0.0075	0.00322928	0	0.0415094
The original data of Figure 9
	LF_PIN (ρ=0.2)	CMC (overlap_thres=0.5, merge_thres=0.15)	Core-Attachment	CPM (k=3)	Dpclus ( CPin=0.5, Din=0.9)	MCL (inflation=2.0)	NFC (α=1)	HC-PIN (λ=0.5,size=2)
0.1	0.540338	0.605625	0.307323	0.371765	0.368173	0.305461	0.253672	0.454167
0.2	0.404453	0.24478	0.163955	0.192661	0.222531	0.158484	0.134565	0.325866
0.3	0.351201	0.20976	0.0963705	0.164384	0.119861	0.105892	0.0472441	0.227092
0.4	0.274583	0.182216	0.0825	0.15	0.0999306	0.0647911	0.0156863	0.18146
0.5	0.225092	0.137126	0.0673317	0.130926	0.0831601	0.0459574	0.00784314	0.156863
0.6	0.146789	0.107793	0.0423676	0.0810811	0.0720721	0.0238298	0	0.129159
0.7	0.0772059	0.0406977	0.0211838	0.036036	0.0276625	0.0085034	0	0.0585938
0.8	0.0514706	0.0261438	0.0137072	0.0225225	0.0138217	0.00510204	0	0.0429688
0.9	0.0514706	0.0145243	0.0137072	0.018018	0.0124395	0.00510204	0	0.0429688
1	0.0514706	0.0145243	0.0137072	0.018018	0.0124395	0.00510204	0	0.0429688
